# Supplementary material for: Point-Of-Care p24 Infant Testing for HIV May Increase Patient Identification despite Low Sensitivity
Source: PLoS One. 2017 Jan 6;12(1):e0169497. doi: 10.1371/journal.pone.0169497 (PMC5218410; doi:10.1371/journal.pone.0169497)
Supplement: S1 Dataset — (XLS) [file pone.0169497.s001.xls]

## Sheet: Data with inclusion criteria
DbVisualizer export output
				SIM/NÃO	1,2,3,4	SIM/NÃO/Não preenchido	1,2	SIM/NÃO
id_study_1	Health center	age	Gender	motherpmtct	motherpmtcprophylaxis	infantpmtct	infantphx	infantbreastfeeding	POC result	Conventional result	match_	CT values	sample OD/Control OD	Device ID
PC3:0001	CS POLANA CANICO	6 mons 2 days	Female	Sim	1,2	Sim	1 - NVP	Sim	Negative	Negative	Y			00002-0611
PC3:0002	CS POLANA CANICO	1 year 2 mons 1 day	Female	Sim	4 - TARV	Sim	1 - NVP	Sim	Negative	Negative	Y			00010-0611
PC3:0003	CS POLANA CANICO	8 mons 24 days	Female	Sim	4 - TARV	Sim	1 - NVP	Sim	Negative	Negative	Y			00013-1011
PC3:0004	CS POLANA CANICO	1 mon 9 days	Female	Sim	4 - TARV	Sim	1 - NVP	Sim	Negative	Negative	Y			00002-0611
PC3:0005	CS POLANA CANICO	1 mon 3 days	Female	Sim	4 - TARV	Sim	1 - NVP	Sim	Negative	Negative	Y			00010-0611
PC3:0006	CS POLANA CANICO	1 mon 2 days	Male	Sim	4 - TARV	Nao preenchido		Sim	Negative	Negative	Y			00013-1011
PC3:0007	CS POLANA CANICO	1 mon	Male	Nao preenchido		Nao preenchido		Nao	Negative	Negative	Y			00002-0611
PC3:0008	CS POLANA CANICO	1 mon 14 days	Female	Sim	4 - TARV	Sim	1 - NVP	Sim	Negative	Negative	Y			00010-0611
PC3:0009	CS POLANA CANICO	1 mon 4 days	Female	Sim	4 - TARV	Sim	1 - NVP	Sim	Negative	Negative	Y			00002-0611
PC3:0010	CS POLANA CANICO	1 mon 8 days	Female	Sim	4 - TARV	Sim	1 - NVP	Sim	Negative	Negative	Y			00010-0611
PC3:0011	CS POLANA CANICO	1 mon	Male	Sim	4 - TARV	Sim	1 - NVP	Sim	Negative	Negative	Y			00013-1011
PC3:0012	CS POLANA CANICO	1 mon 5 days	Male	Sim	4 - TARV	Sim	1 - NVP	Sim	Negative	Negative	Y			00002-0611
PC3:0013	CS POLANA CANICO	1 mon 2 days	Male	Sim	2 - AZT 2x/d na gravidez	Sim	1 - NVP	Sim	Negative	Negative	Y			00010-0611
PC3:0014	CS POLANA CANICO	1 mon 5 days	Female	Sim	4 - TARV	Sim	1 - NVP	Nao	Negative	Negative	Y			00002-0611
PC3:0015	CS POLANA CANICO	1 mon 1 day	Female	Sim	4 - TARV	Sim	1 - NVP	Sim	Negative	Negative	Y			00002-0611
PC3:0016	CS POLANA CANICO	1 mon 2 days	Female	Sim	4 - TARV	Sim	1 - NVP	Nao preenchido	Negative	Negative	Y			00002-0611
PC3:0017	CS POLANA CANICO	8 mons 1 day	Male	Nao preenchido		Nao preenchido		Nao preenchido	Negative	Negative	Y			00010-0611
PC3:0018	CS POLANA CANICO	1 mon 4 days	Female	Sim	4 - TARV	Sim	1 - NVP	Nao preenchido	Negative	Negative	Y			00013-1011
PC3:0019	CS POLANA CANICO	1 mon 2 days	Male						Negative	No result	EID-Convencional missing			00002-0611
PC3:0020	CS POLANA CANICO	2 mons 1 day	Female	Sim	4 - TARV	Sim	1 - NVP	Sim	Positive	Positive	Y	29.7		00002-0611
PC3:0021	CS POLANA CANICO	1 mon 9 days	Female	Sim	4 - TARV	Sim	1 - NVP	Nao preenchido	Negative	Negative	Y			00010-0611
PC3:0022	CS POLANA CANICO	1 mon 4 days	Female	Sim	4 - TARV	Sim	1 - NVP	Sim	Negative	Negative	Y			00010-0611
PC3:0023	CS POLANA CANICO	1 mon 6 days	Female	Sim	1,2	Sim	2 - AZT	Nao preenchido	Negative	Negative	Y			00013-1011
PC3:0024	CS POLANA CANICO	11 mons 19 days	Female	Nao preenchido		Nao preenchido		Nao	Negative	Negative	Y			00002-0611
PC3:0025	CS POLANA CANICO	1 mon 27 days	Female	Sim	1,2	Sim	1 - NVP	Sim	Negative	Negative	Y			00010-0611
PC3:0026	CS POLANA CANICO	1 mon	Female	Sim	4 - TARV	Sim	1 - NVP	Nao preenchido	Negative	Negative	Y			00013-1011
PC3:0027	CS POLANA CANICO	2 mons 2 days	Female	Sim	1,2	Sim	1 - NVP	Sim	Negative	Negative	Y			00002-0611
PC3:0028	CS POLANA CANICO	1 mon 2 days	Male	Sim	4 - TARV	Sim	1 - NVP	Sim	Negative	Negative	Y			00010-0611
PC3:0029	CS POLANA CANICO	3 mons 1 day	Female	Sim	4 - TARV	Nao preenchido		Sim	Negative	Negative	Y			00013-1011
PC3:0030	CS POLANA CANICO	1 mon 2 days	Female	Sim	1,2	Sim	1 - NVP	Nao preenchido	Negative	Negative	Y			00013-1011
PC3:0031	CS POLANA CANICO	1 mon 6 days	Female	Sim	4 - TARV	Sim	1 - NVP	Nao preenchido	Negative	Negative	Y			00010-0611
PC3:0032	CS POLANA CANICO	1 mon 7 days	Female	Sim	1,2	Sim	1 - NVP	Sim	Negative	Negative	Y			00013-1011
PC3:0033	CS POLANA CANICO	4 mons 23 days	Male	Sim	1,2	Sim	1 - NVP	Sim	Negative	Negative	Y			00002-0611
PC3:0034	CS POLANA CANICO	4 mons 4 days	Female	Sim	1,2	Sim	1 - NVP	Sim	Negative	Negative	Y			00010-0611
PC3:0035	CS POLANA CANICO	2 mons 3 days	Female	Sim	4 - TARV	Sim	1 - NVP	Sim	Negative	Negative	Y			00002-0611
PC3:0036	CS POLANA CANICO	2 mons 3 days	Female	Sim	4 - TARV	Sim	1 - NVP	Sim	Negative	Negative	Y			00013-1011
PC3:0037	CS POLANA CANICO	1 mon 8 days	Male	Sim	1,2	Sim	1 - NVP	Sim	Negative	Negative	Y			00002-0611
PC3:0038	CS POLANA CANICO	1 mon 13 days	Male	Sim	4 - TARV	Sim	1 - NVP	Sim	Negative	Negative	Y			00010-0611
PC3:0039	CS POLANA CANICO	7 mons 12 days	Female	Sim	1,2	Sim	1 - NVP	Nao preenchido	Positive	Positive	Y	32.1		00013-1011
PC3:0040	CS POLANA CANICO	1 mon	Female	Nao preenchido		Sim	1 - NVP	Nao preenchido	Negative	Negative	Y			00002-0611
PC3:0041	CS POLANA CANICO	1 mon 22 days	Male	Sim	1,2	Sim	1 - NVP	Nao preenchido	Negative	Negative	Y			00010-0611
PC3:0042	CS POLANA CANICO	9 mons	Female	Sim	1,2	Nao preenchido		Nao preenchido	Negative	Negative	Y			00013-1011
PC3:0043	CS POLANA CANICO	2 mons 2 days	Male	Sim	4 - TARV	Sim	1 - NVP	Sim	Negative	Positive	N	33		00002-0611
PC3:0044	CS POLANA CANICO	1 mon 12 days	Female	Sim	1,2	Sim	1 - NVP	Sim	Negative	Negative	Y			00010-0611
PC3:0045	CS POLANA CANICO	3 mons 2 days	Male	Sim	1,2	Sim	1 - NVP	Sim	Negative	Negative	Y			00002-0611
PC3:0046	CS POLANA CANICO	1 mon 1 day	Female	Sim	1 - sD NVP no parto	Sim	1 - NVP	Nao preenchido	Negative	Negative	Y			00002-0611
PC3:0047	CS POLANA CANICO	3 mons 12 days	Male	Sim	4 - TARV	Sim	1 - NVP	Nao	Positive	Positive	Y	29.2		00002-0611
PC3:0049	CS POLANA CANICO	1 mon 16 days	Female	Sim	4 - TARV	Sim	1 - NVP	Sim	Negative	Negative	Y			00013-1011
PC3:0050	CS POLANA CANICO	1 mon 8 days	Female	Sim	4 - TARV	Sim	1 - NVP	Nao preenchido	Negative	Negative	Y			00002-0611
PC3:0051	CS POLANA CANICO	1 mon 1 day	Male	Sim	4 - TARV	Nao preenchido		Nao preenchido	Negative	Negative	Y			00010-0611
PC3:0052	CS POLANA CANICO	1 mon 1 day	Male	Sim	4 - TARV	Sim	1 - NVP	Nao preenchido	Negative	Negative	Y			00013-1011
PC3:0053	CS POLANA CANICO	1 mon 4 days	Male	Sim	4 - TARV	Sim	1 - NVP	Nao preenchido	Negative	Negative	Y			00002-0611
PC3:0054	CS POLANA CANICO	1 mon 11 days	Male	Sim	4 - TARV	Sim	2 - AZT	Nao preenchido	Negative	Negative	Y			00010-0611
PC3:0055	CS POLANA CANICO	5 mons	Female	Sim	4 - TARV	Sim	1 - NVP	Nao preenchido	Negative	Negative	Y			00013-1011
PC3:0056	CS POLANA CANICO	1 mon 1 day	Male	Sim	1,2	Sim	1 - NVP	Sim	Negative	Negative	Y			00002-0611
PC3:0058	CS POLANA CANICO	2 mons 10 days	Male	Sim	1,2	Sim	1 - NVP	Nao preenchido	Negative	Negative	Y			00013-1011
PC3:0059	CS POLANA CANICO	1 mon 2 days	Male	Sim	1,2	Sim	1 - NVP	Nao preenchido	Negative	Negative	Y			00002-0611
PC3:0060	CS POLANA CANICO	1 mon	Male	Sim	1,2	Sim	1 - NVP	Sim	Negative	Negative	Y			00002-0611
PC3:0061	CS POLANA CANICO	1 year 21 days	Female	Nao preenchido		Sim	1 - NVP	Sim	Negative	Negative	Y			00010-0611
PC3:0063	CS POLANA CANICO	1 mon	Female	Sim	1,2	Sim	1 - NVP	Sim	Negative	Negative	Y			00002-0611
PC3:0065	CS POLANA CANICO	2 mons 16 days	Female	Sim	4 - TARV	Sim	1 - NVP	Sim	Negative	Negative	Y			00013-1011
PC3:0067	CS POLANA CANICO	1 mon	Female	Sim	4 - TARV	Sim	Nao preenchido	Nao preenchido	Negative	Negative	Y			00002-0611
PC3:0068	CS POLANA CANICO	1 mon 13 days	Male	Sim	1,2	Sim	1 - NVP	Sim	Negative	Negative	Y			00002-0611
PC3:0069	CS POLANA CANICO	1 mon 1 day	Male	Sim	4 - TARV	Sim	1 - NVP	Sim	Negative	Negative	Y			00013-1011
PC3:0070	CS POLANA CANICO	1 mon	Male	Sim	4 - TARV	Sim	2 - AZT	Sim	Negative	Negative	Y			00010-0611
PC3:0071	CS POLANA CANICO	9 mons 11 days	Male	Sim	4 - TARV	Sim	1 - NVP	Nao preenchido	Negative	Negative	Y			00002-0611
PC3:0072	CS POLANA CANICO	2 mons	Male	Sim	4 - TARV	Sim	1 - NVP	Nao preenchido	Negative	Negative	Y			00013-1011
PC3:0073	CS POLANA CANICO	2 mons 3 days	Male	Sim	4 - TARV	Sim	1 - NVP	Sim	Negative	Negative	Y			00010-0611
PC3:0074	CS POLANA CANICO	4 mons 18 days	Female	Nao preenchido		Nao preenchido		Nao preenchido	Negative	Negative	Y			00010-0611
PC3:0075	CS POLANA CANICO	1 mon	Female	Sim	2 - AZT 2x/d na gravidez	Sim	1 - NVP	Nao	Positive	Positive	Y	30.3		00002-0611
PC3:0076	CS POLANA CANICO	1 year 1 mon 16 days	Female	Sim	4 - TARV	Sim	1 - NVP	Nao preenchido	Negative	Negative	Y			00010-0611
PC3:0077	CS POLANA CANICO	1 year 1 mon 16 days	Female	Sim	4 - TARV	Nao preenchido		Nao preenchido	Negative	Positive	N	28.3		00013-1011
PC3:0078	CS POLANA CANICO	9 mons 11 days	Male	Sim	4 - TARV	Sim	Nao preenchido	Nao preenchido	Negative	Negative	Y			00002-0611
PC3:0079	CS POLANA CANICO	1 mon 25 days	Female	Sim	4 - TARV	Nao preenchido		Nao preenchido	Negative	Negative	Y			00002-0611
PC3:0080	CS POLANA CANICO	1 mon 9 days	Male	Sim	2 - AZT 2x/d na gravidez	Nao preenchido		Sim	Negative	Negative	Y			00010-0611
PC3:0081	CS POLANA CANICO	2 mons 19 days	Male	Sim	4 - TARV	Sim	1 - NVP	Sim	Negative	Negative	Y			00013-1011
PC3:0082	CS POLANA CANICO	3 mons	Male	Sim	2 - AZT 2x/d na gravidez	Sim	1 - NVP	Nao preenchido	Negative	Negative	Y			00002-0611
PC3:0083	CS POLANA CANICO	1 mon	Male	Sim	4 - TARV	Sim	1 - NVP	Nao preenchido	Positive	Positive	Y	27.1		00002-0611
PC3:0084	CS POLANA CANICO	1 mon 2 days	Male	Sim	1,2	Sim	1 - NVP	Sim	Negative	Negative	Y			00010-0611
PC3:0085	CS POLANA CANICO	1 mon 2 days	Female	Sim	4 - TARV	Nao preenchido		Nao preenchido	Negative	Negative	Y			00013-1011
PC3:0086	CS POLANA CANICO	8 mons 24 days	Female	Nao	0 - Nenhum	Nao	0 - Nenhuma	Sim	Negative	Negative	Y			00002-0611
PC3:0087	CS POLANA CANICO	1 mon 2 days	Male	Sim	4 - TARV	Sim	1 - NVP	Sim	Negative	Negative	Y			00010-0611
PC3:0088	CS POLANA CANICO	2 mons 2 days	Female	Sim	4 - TARV	Sim	1 - NVP	Sim	Negative	Negative	Y			00002-0611
PC3:0089	CS POLANA CANICO	5 mons 13 days	Male	Nao preenchido		Nao preenchido		Nao preenchido	Negative	Negative	Y			00013-1011
PC3:0090	CS POLANA CANICO	1 mon 1 day	Male	Sim	4 - TARV	Sim	2 - AZT	Nao	Negative	Negative	Y			00010-0611
PC3:0091	CS POLANA CANICO	4 mons 23 days	Male	Sim	4 - TARV	Sim	1 - NVP	Nao preenchido	Negative	Negative	Y			00002-0611
PC3:0092	CS POLANA CANICO	1 mon 1 day	Female	Sim	4 - TARV	Sim	1 - NVP	Nao preenchido	Negative	Negative	Y			00013-1011
PC3:0093	CS POLANA CANICO	10 mons 21 days	Male	Sim	1,2	Sim	1 - NVP	Sim	Negative	Negative	Y			00010-0611
PC3:0094	CS POLANA CANICO	2 mons 1 day	Male	Sim	1,2	Sim	1 - NVP	Sim	Negative	Negative	Y			00002-0611
PC3:0095	CS POLANA CANICO	1 mon 5 days	Female	Sim	1,2	Sim	1 - NVP	Sim	Negative	Negative	Y			00002-0611
PC3:0096	CS POLANA CANICO	4 mons 5 days	Male	Sim	4 - TARV	Sim	1 - NVP	Nao preenchido	Negative	Negative	Y			00010-0611
PC3:0097	CS POLANA CANICO	1 mon 3 days	Female	Sim	4 - TARV	Nao preenchido		Nao preenchido	Negative	Negative	Y			00013-1011
PC3:0098	CS POLANA CANICO	29 days	Female	Sim	1,2	Sim	1 - NVP	Sim	Negative	Negative	Y			00002-0611
PC3:0099	CS POLANA CANICO	2 mons	Female	Sim	4 - TARV	Nao preenchido		Nao preenchido	Negative	Negative	Y			00010-0611
PC3:0100	CS POLANA CANICO	1 mon 2 days	Female	Sim	4 - TARV	Nao preenchido		Nao preenchido	Positive	Positive	Y	25.2		00013-1011
PC3:0101	CS POLANA CANICO	1 mon 4 days	Male	Sim	1,2	Sim	1 - NVP	Sim	Negative	Negative	Y			00013-1011
PC3:0102	CS POLANA CANICO	1 mon 4 days	Female	Sim	4 - TARV	Sim	1 - NVP	Sim	Invalid	Negative	N			00010-0611
PC3:0103	CS POLANA CANICO	2 mons 3 days	Male	Sim	1,2	Sim	1 - NVP	Sim	Negative	Negative	Y			00002-0611
PC3:0104	CS POLANA CANICO	4 mons 6 days	Male	Sim	1,2	Sim	1 - NVP	Sim	Negative	Negative	Y			00013-1011
PC3:0105	CS POLANA CANICO	1 year 12 days	Female	Sim	1,2	Sim	1 - NVP	Sim	Positive	Positive	Y	28.7		00002-0611
PC3:0106	CS POLANA CANICO	5 mons 3 days	Female	Sim	4 - TARV	Sim	1 - NVP	Sim	Negative	Negative	Y			00002-0611
PC3:0107	CS POLANA CANICO	1 mon 11 days	Female	Sim	4 - TARV	Sim	1 - NVP	Sim	Negative	Negative	Y			00002-0611
PC3:0108	CS POLANA CANICO	1 mon 11 days	Female	Sim	4 - TARV	Nao preenchido		Nao preenchido	Negative	Negative	Y			00010-0611
PC3:0109	CS POLANA CANICO	1 mon	Female	Sim	1,2	Sim	1 - NVP	Sim	Negative	Negative	Y			00013-1011
PC3:0110	CS POLANA CANICO	2 mons 2 days	Male	Nao preenchido		Nao preenchido		Nao preenchido	Negative	Negative	Y			00002-0611
PC3:0111	CS POLANA CANICO	1 mon 1 day	Female	Sim	1,2	Sim	1 - NVP	Sim	Negative	Negative	Y			00010-0611
PC3:0112	CS POLANA CANICO	1 mon 2 days	Female	Nao preenchido		Nao preenchido		Nao preenchido	Negative	Negative	Y			00002-0611
PC3:0113	CS POLANA CANICO	1 mon 2 days	Male	Sim	4 - TARV	Sim	1 - NVP	Sim	Negative	Negative	Y			00010-0611
PC3:0114	CS POLANA CANICO	1 mon 1 day	Male	Sim	1,2	Sim	1 - NVP	Nao preenchido	Negative	Negative	Y			00013-1011
PC3:0115	CS POLANA CANICO	3 mons 25 days	Male	Sim	4 - TARV	Sim	1 - NVP	Sim	Positive	Positive	Y	28.2		00002-0611
PC3:0116	CS POLANA CANICO	1 mon 1 day	Female	Sim	4 - TARV	Nao preenchido		Nao preenchido	Negative	Negative	Y			00002-0611
PC3:0117	CS POLANA CANICO	4 mons 9 days	Female	Sim	1,2	Nao	0 - Nenhuma	Sim	Positive	Positive	Y	24.2		00010-0611
PC3:0118	CS POLANA CANICO	7 mons 10 days	Male	Sim	1,2	Sim	1 - NVP	Sim	Negative	Negative	Y			00002-0611
PC3:0119	CS POLANA CANICO	5 mons 21 days	Male	Sim	1,2	Sim	1 - NVP	Sim	Negative	Negative	Y			00010-0611
PC3:0120	CS POLANA CANICO	1 mon 2 days	Male	Sim	1,2	Nao preenchido		Sim	Negative	Negative	Y			00002-0611
PC3:0121	CS POLANA CANICO	3 mons 4 days	Male	Nao preenchido		Sim	1 - NVP	Nao preenchido	Negative	Negative	Y			00013-1011
PC3:0122	CS POLANA CANICO	2 mons	Female	Sim	4 - TARV	Sim	1 - NVP	Sim	Negative	Negative	Y			00002-0611
PC3:0123	CS POLANA CANICO	2 mons 3 days	Male	Sim	4 - TARV	Sim	1 - NVP	Nao	Negative	Negative	Y			00010-0611
PC3:0124	CS POLANA CANICO	2 mons	Male	Sim	1,2	Sim	1 - NVP	Sim	Positive	Positive	Y	28.1		00002-0611
PC3:0125	CS POLANA CANICO	1 mon	Female	Sim	4 - TARV	Sim	1 - NVP	Sim	Negative	Negative	Y			00013-1011
PC3:0126	CS POLANA CANICO	1 mon 27 days	Female	Sim	4 - TARV	Sim	1 - NVP	Sim	Negative	Negative	Y			00010-0611
PC3:0127	CS POLANA CANICO	2 mons	Female	Sim	4 - TARV	Sim	1 - NVP	Sim	Positive	Positive	Y	29.2		00002-0611
PC3:0128	CS POLANA CANICO	2 mons	Male	Sim	1,2	Sim	1 - NVP	Sim	Negative	Negative	Y			00010-0611
PC3:0129	CS POLANA CANICO	5 mons 15 days	Female	Sim	4 - TARV	Sim	1 - NVP	Sim	Negative	Negative	Y			00002-0611
PC3:0130	CS POLANA CANICO	1 mon 19 days	Female	Sim	4 - TARV	Nao preenchido		Sim	Negative	Negative	Y			00002-0611
PC3:0131	CS POLANA CANICO	3 mons	Female	Sim	4 - TARV	Sim	1 - NVP	Sim	Positive	Positive	Y	27.9		00010-0611
PC3:0132	CS POLANA CANICO	1 mon 11 days	Male	Sim	4 - TARV	Sim	2 - AZT	Sim	Positive	Positive	Y	24.2		00013-1011
PC3:0133	CS POLANA CANICO	6 mons 7 days	Male	Nao preenchido		Nao preenchido		Sim	Negative	Negative	Y			00010-0611
PC3:0134	CS POLANA CANICO	1 mon 6 days	Male	Sim	4 - TARV	Sim	1 - NVP	Sim	Negative	Negative	Y			00010-0611
PC3:0135	CS POLANA CANICO	1 mon 2 days	Female	Sim	1,2	Sim	1 - NVP	Sim	Negative	Negative	Y			00013-1011
PC3:0136	CS POLANA CANICO	5 mons 11 days	Male	Sim	1,2	Sim	1 - NVP	Sim	Negative	Negative	Y			00002-0611
PC3:0137	CS POLANA CANICO	6 mons 4 days	Female	Sim	4 - TARV	Sim	1 - NVP	Sim	Negative	Negative	Y			00010-0611
PC3:0138	CS POLANA CANICO	2 mons 7 days	Female	Sim	1 - sD NVP no parto	Sim	1 - NVP	Sim	Negative	Negative	Y			00002-0611
PC3:0139	CS POLANA CANICO	10 mons 8 days	Female	Sim	1,2	Sim	1, 2	Nao	Positive	Positive	Y	29.6		00002-0611
PC3:0140	CS POLANA CANICO	1 mon	Male	Sim	4 - TARV	Nao preenchido		Sim	Negative	Negative	Y			00013-1011
PC3:0141	CS POLANA CANICO	2 mons	Male	Sim	4 - TARV	Sim	1 - NVP	Sim	Negative	Negative	Y			00010-0611
PC3:0142	CS POLANA CANICO	1 mon 8 days	Male	Sim	4 - TARV	Sim	2 - AZT	Nao	Negative	Negative	Y			00013-1011
PC3:0143	CS POLANA CANICO	1 mon	Male	Sim	4 - TARV	Sim	1 - NVP	Sim	Negative	Negative	Y			00002-0611
PC3:0144	CS POLANA CANICO	1 mon 2 days	Male	Sim	1,2	Sim	1 - NVP	Sim	Negative	Negative	Y			00002-0611
PC3:0145	CS POLANA CANICO	4 mons 5 days	Male	Sim	1,2	Sim	1 - NVP	Sim	Negative	Negative	Y			00010-0611
PC3:0146	CS POLANA CANICO	2 mons 2 days	Male	Sim	4 - TARV	Sim	1 - NVP	Sim	Positive	Positive	Y	31.1		00013-1011
PC3:0147	CS POLANA CANICO	2 mons 15 days	Male	Sim	4 - TARV	Sim	1 - NVP	Sim	Negative	Negative	Y			00002-0611
PC3:0148	CS POLANA CANICO	4 mons 7 days	Female	Sim	4 - TARV	Sim	1 - NVP	Nao	Negative	Negative	Y			00002-0611
PC3:0149	CS POLANA CANICO	1 year 1 mon 6 days	Female	Nao preenchido		Nao preenchido		Sim	Negative	Negative	Y			00010-0611
PC3:0150	CS POLANA CANICO	3 mons	Male	Sim	4 - TARV	Sim	1 - NVP	Sim	Negative	Negative	Y			00013-1011
PC3:0151	CS POLANA CANICO	1 mon 12 days	Female	Sim	4 - TARV	Sim	1 - NVP	Sim	Negative	Negative	Y			00002-0611
PC3:0152	CS POLANA CANICO	2 mons 6 days	Male	SIm	4 - TARV	Nao preenchido		Não	Negative	Negative	Y			00010-0611
PC3:0153	CS POLANA CANICO	4 mons 4 days	Female	Sim	1,2	Sim	1 - NVP	Sim	Negative	Negative	Y			00002-0611
PC3:0154	CS POLANA CANICO	1 mon	Female	Sim	1,2	Sim	1 - NVP	Sim	Negative	Negative	Y			00002-0611
PC3:0156	CS POLANA CANICO	3 mons	Male	Sim	1,2	Sim	1 - NVP	Sim	Negative	Negative	Y			00010-0611
PC3:0157	CS POLANA CANICO	2 mons 2 days	Male	Sim	4 - TARV	Sim	1 - NVP	Sim	Negative	Negative	Y			00010-0611
PC3:0158	CS POLANA CANICO	2 mons 2 days	Female	Sim	4 - TARV	Sim	1 - NVP	Sim	Negative	Negative	Y			00013-1011
PC3:0159	CS POLANA CANICO	8 mons 9 days	Female	Sim	4 - TARV	Sim	1 - NVP	Sim	Negative	Negative	Y			00002-0611
PC3:0160	CS POLANA CANICO	2 mons	Male	Sim	4 - TARV	Sim	1 - NVP	Sim	Negative	Negative	Y			00010-0611
PC3:0161	CS POLANA CANICO	1 mon 22 days	Male	Sim	1,2	Sim	1, 2	Sim	Negative	Negative	Y			00002-0611
PC3:0162	CS POLANA CANICO	2 mons 1 day	Male	Sim	1,2	Sim	1 - NVP	Sim	Negative	Negative	Y			00010-0611
PC3:0163	CS POLANA CANICO	5 mons 6 days	Female	Sim	4 - TARV	Sim	2 - AZT	Nao	Negative	Negative	Y			00002-0611
PC3:0164	CS POLANA CANICO	4 mons 20 days	Female	Sim	1,2	Sim	1 - NVP	Nao	Negative	Negative	Y			00010-0611
PC3:0165	CS POLANA CANICO	1 mon	Male	Nao preenchido		Nao preenchido		Sim	Negative	Negative	Y			00013-1011
PC3:0166	CS POLANA CANICO	2 mons	Male	Sim	4 - TARV	Sim	2 - AZT	Sim	Negative	Negative	Y			00002-0611
PC3:0167	CS POLANA CANICO	2 mons	Female	Sim	4 - TARV	Sim	1 - NVP	Sim	Negative	Negative	Y			00010-0611
PC3:0168	CS POLANA CANICO	4 mons 30 days	Male	Nao preenchido		Sim	1 - NVP	Nao	Negative	Negative	Y			00013-1011
PC3:0169	CS POLANA CANICO	1 mon	Male	Sim	4 - TARV	Sim	1 - NVP	Sim	Negative	Negative	Y			00010-0611
PC3:0170	CS POLANA CANICO	3 mons 29 days	Male	Sim	4 - TARV	Sim	1 - NVP	Sim	Negative	Negative	Y			00002-0611
PC3:0171	CS POLANA CANICO	1 mon	Female	Sim	4 - TARV	Sim	1 - NVP	Sim	Negative	Negative	Y			00002-0611
PC3:0172	CS POLANA CANICO	1 mon	Male	Sim	4 - TARV	Nao preenchido		Sim	Negative	Negative	Y			00002-0611
PC3:0173	CS POLANA CANICO	7 mons 12 days	Female						Negative	No result	EID-Convencional missing			00002-0611
PC3:0174	CS POLANA CANICO	1 mon 3 days	Female	Sim	1,2	Sim	1 - NVP	Sim	Negative	Positive	N	30.1		00010-0611
PC3:0175	CS POLANA CANICO	1 mon 12 days	Male	Sim	1,2	Sim	1 - NVP	Sim	Negative	Negative	Y			00013-1011
PC3:0176	CS POLANA CANICO	8 mons 13 days	Male	Sim	4 - TARV	Sim	1 - NVP	Sim	Negative	Negative	Y			00002-0611
PC3:0177	CS POLANA CANICO	1 mon 2 days	Female	Sim	4 - TARV	Sim	1 - NVP	Sim	Negative	Negative	Y			00010-0611
PC3:0178	CS POLANA CANICO	1 mon 1 day	Female	Nao preenchido		Nao preenchido		Nao preenchido	Negative	Negative	Y			00013-1011
PC3:0179	CS POLANA CANICO	4 mons 1 day	Female	Sim	1,2,3	Sim	1 - NVP	Sim	Negative	Negative	Y			00002-0611
PC3:0180	CS POLANA CANICO	2 mons	Male	Sim	4 - TARV	Sim	1 - NVP	Sim	Negative	Negative	Y			00002-0611
PC3:0181	CS POLANA CANICO	2 mons	Female	Sim	1,2,3	Sim	1 - NVP	Sim	Negative	Negative	Y			00010-0611
PC3:0182	CS POLANA CANICO	1 mon 10 days	Female	Sim	4 - TARV	Sim	1 - NVP	Sim	Negative	Negative	Y			00002-0611
PC3:0183	CS POLANA CANICO	4 mons 19 days	Female	Sim	4 - TARV	Sim	1 - NVP	Nao preenchido	Negative	Negative	Y			00010-0611
PC3:0184	CS POLANA CANICO	1 mon 3 days	Male	Sim	1,2	Sim	1 - NVP	Sim	Negative	Negative	Y			00013-1011
PC3:0185	CS POLANA CANICO	1 mon 6 days	Female	Sim	1,2	Sim	1 - NVP	Sim	Negative	Negative	Y			00002-0611
PC3:0186	CS POLANA CANICO	1 mon 11 days	Female	Sim	4 - TARV	Sim	2 - AZT	Nao	Negative	Negative	Y			00013-1011
PC3:0187	CS POLANA CANICO	3 mons 8 days	Male	Sim	1,2	Sim	1 - NVP	Sim	Negative	Negative	Y			00010-0611
PC3:0188	CS POLANA CANICO	5 mons 6 days	Female	Nao	0 - Nenhum	Nao	0 - Nenhuma	Sim	Negative	Negative	Y			00002-0611
PC3:0189	CS POLANA CANICO	8 mons 13 days	Male	Sim	1,2	Sim	1 - NVP	Nao	Negative	Negative	Y			00013-1011
PC3:0190	CS POLANA CANICO	1 mon 3 days	Male	Nao	0 - Nenhum	Nao	0 - Nenhuma	Nao	Negative	new collection request	EID-Convencional missing			00010-0611
PC3:0191	CS POLANA CANICO	5 mons 4 days	Female	Sim	4 - TARV	Sim	1 - NVP	Sim	Negative	Negative	Y			00002-0611
PC3:0192	CS POLANA CANICO	8 mons 13 days	Male	Nao	0 - Nenhum	Nao	0 - Nenhuma	Sim	Positive	Positive	Y	28.9		00010-0611
PC3:0193	CS POLANA CANICO	1 mon 7 days	Male	Nao preenchido		Nao preenchido		Sim	Negative	Negative	Y			00002-0611
PC3:0194	CS POLANA CANICO	2 mons 23 days	Female						Negative	No result	EID-Convencional missing			00010-0611
PC3:0195	CS POLANA CANICO	2 mons 2 days	Female	Nao	0 - Nenhum	Sim	1 - NVP	Sim	Negative	Negative	Y			00010-0611
PC3:0196	CS POLANA CANICO	1 mon 1 day	Female	Nao preenchido		Nao preenchido		Nao preenchido	Negative	Negative	Y			00002-0611
PC3:0198	CS POLANA CANICO	1 mon	Female	Sim	1,2	Sim	1 - NVP	Sim	Negative	Negative	Y			00002-0611
PC3:0199	CS POLANA CANICO	1 mon 1 day	Female	Sim	4 - TARV	Sim	1 - NVP	Sim	Negative	Negative	Y			00002-0611
PC3:0200	CS POLANA CANICO	2 mons 1 day	Female	Nao preenchido		Sim	1 - NVP	Nao	Negative	Negative	Y			00010-0611
PC3:0201	CS POLANA CANICO	7 mons	Male	Sim	1,2	Sim	1 - NVP	Sim	Negative	Negative	Y			00013-1011
PC3:0202	CS POLANA CANICO	2 mons 21 days	Male	Sim	1,2	Sim	1 - NVP	Sim	Negative	Negative	Y			00002-0611
PC3:0203	CS POLANA CANICO	8 mons	Male	Nao preenchido		Sim	1 - NVP	Sim	Negative	Negative	Y			00002-0611
PC3:0204	CS POLANA CANICO	8 mons 5 days	Female	Sim	1,2	Sim	1 - NVP	Sim	Negative	Negative	Y			00013-1011
PC3:0205	CS POLANA CANICO	6 mons 21 days	Male	Sim	1,2	Sim	1 - NVP	Sim	Negative	Negative	Y			00002-0611
PC3:0206	CS POLANA CANICO	1 mon 21 days	Male	Sim	1,2	Sim	1 - NVP	Sim	Negative	Negative	Y			00010-0611
PC3:0207	CS POLANA CANICO	1 mon	Female	Sim	4 - TARV	Sim	1 - NVP	Sim	Negative	Negative	Y			00010-0611
PC3:0208	CS POLANA CANICO	3 mons 10 days	Female	Sim	2 - AZT 2x/d na gravidez	Sim	1 - NVP	Sim	Negative	new collection request	EID-Convencional missing			00002-0611
PC3:0209	CS POLANA CANICO	1 mon 26 days	Female	Sim	4 - TARV	Sim	1 - NVP	Sim	Negative	Negative	Y			00010-0611
PC3:0210	CS POLANA CANICO	1 mon 4 days	Female	Sim	4 - TARV	Sim	1 - NVP	Sim	Negative	Negative	Y			00002-0611
PC3:0211	CS POLANA CANICO	1 mon 2 days	Male	Sim	4 - TARV	Nao preenchido		Sim	Negative	Negative	Y			00010-0611
PC3:0212	CS POLANA CANICO	1 mon 14 days	Male	Sim	4 - TARV	Sim	1 - NVP	Sim	Negative	Negative	Y			00002-0611
PC3:0213	CS POLANA CANICO	1 mon 14 days	Male	Sim	4 - TARV	Sim	1 - NVP	Nao	Negative	Negative	Y			00010-0611
PC3:0214	CS POLANA CANICO	2 mons 7 days	Male	Sim	4 - TARV	Nao preenchido		Sim	Positive	Positive	Y	29.1		00002-0611
PC3:0215	CS POLANA CANICO	1 mon 12 days	Female	Nao preenchido		Nao preenchido		Sim	Negative	new collection request	EID-Convencional missing			00010-0611
PC3:0216	CS POLANA CANICO	1 mon 16 days	Female	Sim	2 - AZT 2x/d na gravidez	Sim	1 - NVP	Nao	Negative	Negative	Y			00002-0611
PC3:0217	CS POLANA CANICO	4 mons 14 days	Male	Sim	2 - AZT 2x/d na gravidez	Sim	1 - NVP	Sim	Negative	new collection request	EID-Convencional missing			00002-0611
PC3:0218	CS POLANA CANICO	2 mons 9 days	Male	Sim	4 - TARV	Sim	1 - NVP	Nao preenchido	Negative	Negative	Y			00010-0611
PC3:0219	CS POLANA CANICO	9 mons	Female	Sim	4 - TARV	Sim	2 - AZT	Sim	Negative	Negative	Y			00002-0611
PC3:0220	CS POLANA CANICO	1 mon 3 days	Male	Sim	4 - TARV	Sim	1 - NVP	Sim	Negative	new collection request	EID-Convencional missing			00002-0611
PC3:0221	CS POLANA CANICO	1 mon 8 days	Female	Sim	4 - TARV	Sim	1 - NVP	Sim	Negative	Negative	Y			00010-0611
PC3:0222	CS POLANA CANICO	1 mon 3 days	Male	Sim	4 - TARV	Sim	1 - NVP	Sim	Negative	Negative	Y			00002-0611
PC3:0223	CS POLANA CANICO	2 mons 2 days	Female	Sim	2 - AZT 2x/d na gravidez	Sim	1 - NVP	Sim	Negative	Negative	Y			00010-0611
PC3:0224	CS POLANA CANICO	1 mon 19 days	Male	Sim	4 - TARV	Sim	1 - NVP	Sim	Negative	Negative	Y			00002-0611
PC3:0225	CS POLANA CANICO	1 mon 13 days	Male	Sim	4 - TARV	Sim	1 - NVP	Sim	Negative	Negative	Y			00010-0611
PC3:0226	CS POLANA CANICO	1 mon 9 days	Male	Sim	4 - TARV	Sim	1 - NVP	Sim	Negative	Negative	Y			00013-1011
PC3:0227	CS POLANA CANICO	2 mons 14 days	Female	Nao	0 - Nenhum	Nao	0 - Nenhuma	Nao	Positive	Positive	Y	24.7		00010-0611
PC3:0228	CS POLANA CANICO	1 mon 6 days	Male	Sim	1,2	Sim	1 - NVP	Sim	Positive	Positive	Y	27.3		00002-0611
PC3:0229	CS POLANA CANICO	5 mons	Female	Sim	4 - TARV	Nao preenchido		Sim	Negative	Negative	Y			00013-1011
PC3:0230	CS POLANA CANICO	1 mon 3 days	Male	Sim	4 - TARV	Sim	Nao preenchido	Sim	Negative	Negative	Y			00013-1011
PC3:0231	CS POLANA CANICO	1 mon	Male	Sim	4 - TARV	Sim	1 - NVP	Sim	Negative	Negative	Y			00002-0611
PC3:0232	CS POLANA CANICO	1 mon 1 day	Female	Sim	1 - sD NVP no parto	Sim	1 - NVP	Sim	Negative	Negative	Y			00002-0611
PC3:0233	CS POLANA CANICO	1 mon	Male	Sim	1 - sD NVP no parto	Sim	1 - NVP	Sim	Negative	Negative	Y			00010-0611
PC3:0234	CS POLANA CANICO	1 mon 9 days	Female	Sim	4 - TARV	Sim	1 - NVP	Sim	Negative	Negative	Y			00013-1011
PC3:0235	CS POLANA CANICO	1 mon	Male	Sim	4 - TARV	Sim	1 - NVP	Sim	Negative	Negative	Y			00010-0611
PC3:0236	CS POLANA CANICO	1 mon	Male	Sim	4 - TARV	Sim	Nao preenchido	Sim	Negative	Negative	Y			00013-1011
PC3:0237	CS POLANA CANICO	1 mon 24 days	Male	Nao preenchido		Nao preenchido		Sim	Negative	Negative	Y			00002-0611
PC3:0238	CS POLANA CANICO	3 mons 2 days	Male	Nao	0 - Nenhum	Sim	1 - NVP	Sim	Negative	Negative	Y			00002-0611
PC3:0239	CS POLANA CANICO	2 mons 1 day	Male	Sim	1,2	Sim	1 - NVP	Sim	Positive	Positive	Y	27.3		00010-0611
PC3:0240	CS POLANA CANICO	1 mon	Female	Sim	4 - TARV	SIm	1 - NVP	Sim	Negative	Negative	Y			00013-1011
PC3:0241	CS POLANA CANICO	3 mons	Male	Sim	1,2	Sim	1 - NVP	Sim	Negative	Negative	Y			00002-0611
PC3:0242	CS POLANA CANICO	8 mons 5 days	Female	Nao	0 - Nenhum	Nao	0 - Nenhuma	Sim	Negative	Negative	Y			00010-0611
PC3:0243	CS POLANA CANICO	3 mons 3 days	Female	Sim	1,2	Sim	1 - NVP	Sim	Negative	Negative	Y			00002-0611
PC3:0244	CS POLANA CANICO	1 mon 1 day	Female	Sim	4 - TARV	Sim	1 - NVP	Sim	Negative	Negative	Y			00010-0611
PC3:0245	CS POLANA CANICO	1 mon	Male	Nao preenchido		Nao preenchido		Nao preenchido	Negative	Negative	Y			00013-1011
PC3:0246	CS POLANA CANICO	5 mons 8 days	Female	Sim	4 - TARV	Sim	1 - NVP	Sim	Negative	Negative	Y			00010-0611
PC3:0247	CS POLANA CANICO	2 mons 6 days	Male	Nao preenchido		Sim	1 - NVP	Sim	Negative	Negative	Y			00002-0611
PC3:0248	CS POLANA CANICO	2 mons 3 days	Male	Sim	4 - TARV	Sim	1 - NVP	Sim	Negative	Negative	Y			00013-1011
PC3:0249	CS POLANA CANICO	1 mon 3 days	Female	Sim	4 - TARV	Sim	1 - NVP	Sim	Negative	Negative	Y			00010-0611
PC3:0250	CS POLANA CANICO	5 mons 4 days	Female	Sim	1,2	Sim	1 - NVP	Sim	Positive	Positive	Y	MT	4.544/4.355	00002-0611
PC3:0251	CS POLANA CANICO	1 mon 13 days	Female	Sim	4 - TARV	Sim	1 - NVP	Sim	Negative	Negative	Y			00002-0611
PC3:0252	CS POLANA CANICO	2 mons 16 days	Male	Sim	4 - TARV	Sim	1 - NVP	Nao preenchido	Negative	Negative	Y			00010-0611
PC3:0253	CS POLANA CANICO	2 mons 2 days	Male	Nao preenchido		Nao preenchido		Nao preenchido	Negative	Negative	Y			00013-1011
PC3:0254	CS POLANA CANICO	1 mon 1 day	Male	Nao preenchido		Sim	1 - NVP	Sim	Negative	Negative	Y			00002-0611
PC3:0255	CS POLANA CANICO	1 mon 3 days	Female	Sim	4 - TARV	Sim	1 - NVP	Sim	Negative	Negative	Y			00010-0611
PC3:0256	CS POLANA CANICO	10 mons 23 days	Female	Nao	0 - Nenhum	Nao	0 - Nenhuma	Sim	Positive	Positive	Y	26.3		00002-0611
PC3:0257	CS POLANA CANICO	6 mons 29 days	Female	Sim	1,2	Sim	1 - NVP	Nao	Positive	Positive	Y	28.4		00013-1011
PC3:0258	CS POLANA CANICO	4 mons 6 days	Male	Sim	4 - TARV	Nao preenchido		Sim	Negative	Negative	Y			00002-0611
PC3:0259	CS POLANA CANICO	2 mons	Female	Sim	4 - TARV	Sim	1 - NVP	Sim	Negative	Negative	Y			00010-0611
PC3:0260	CS POLANA CANICO	1 mon 4 days	Male	Sim	4 - TARV	Nao preenchido		Nao preenchido	Negative	Negative	Y			00013-1011
PC3:0261	CS POLANA CANICO	1 mon 18 days	Female	Sim	4 - TARV	Sim	1 - NVP	Sim	Negative	Negative	Y			00010-0611
PC3:0262	CS POLANA CANICO	2 mons 1 day	Female	Sim	4 - TARV	Nao preenchido		Nao preenchido	Negative	Negative	Y			00013-1011
PC3:0263	CS POLANA CANICO	2 mons 3 days	Male	Sim	4 - TARV	Sim	1 - NVP	Sim	Negative	Negative	Y			00002-0611
PC3:0264	CS POLANA CANICO	2 mons	Male	Sim	4 - TARV	Sim	1 - NVP	Sim	Negative	Negative	Y			00010-0611
PC3:0265	CS POLANA CANICO	1 mon 3 days	Male	Sim	4 - TARV	Sim	1 - NVP	Sim	Negative	Negative	Y			00010-0611
PC3:0266	CS POLANA CANICO	1 mon 2 days	Male	Sim	4 - TARV	Sim	1 - NVP	Nao	Negative	Negative	Y			00002-0611
PC3:0267	CS POLANA CANICO	1 mon 21 days	Female	Sim	4 - TARV	Sim	1 - NVP	Sim	Negative	Negative	Y			00013-1011
PC3:0268	CS POLANA CANICO	2 mons 24 days	Male	Sim	4 - TARV	Sim	1 - NVP	Sim	Negative	Negative	Y			00010-0611
PC3:0269	CS POLANA CANICO	1 mon	Male	Sim	4 - TARV	Sim	1 - NVP	Sim	Negative	Negative	Y			00002-0611
PC3:0270	CS POLANA CANICO	1 mon	Female	Sim	4 - TARV	Sim	1 - NVP	Nao preenchido	Negative	Negative	Y			00013-1011
PC3:0272	CS POLANA CANICO	1 mon 14 days	Female	Nao preenchido		Nao preenchido		Nao preenchido	Negative	Negative	Y			00010-0611
PC3:0273	CS POLANA CANICO	1 mon 1 day	Male	Sim	4 - TARV	Sim	1 - NVP	Sim	Negative	Negative	Y			00013-1011
PC3:0274	CS POLANA CANICO	1 mon 1 day	Male	Sim	4 - TARV	Nao preenchido		Sim	Negative	Negative	Y			00010-0611
PC3:0275	CS POLANA CANICO	25 days	Male	Sim	4 - TARV	Sim	1 - NVP	Sim	Positive	Positive	Y	25.2		00013-1011
PC3:0276	CS POLANA CANICO	1 mon	Female	Sim	4 - TARV	Sim	1 - NVP	Nao preenchido	Negative	Negative	Y			00010-0611
PC3:0277	CS POLANA CANICO	1 mon 6 days	Female	Sim	4 - TARV	Sim	1 - NVP	Sim	Negative	Negative	Y			00010-0611
PC3:0278	CS POLANA CANICO	2 mons	Female	Não preenchido		Não preenchido		Não preenchido	Negative	Negative	Y			00002-0611
PC3:0279	CS POLANA CANICO	2 mons 1 day	Female	Sim	4 - TARV	Sim	1 - NVP	Nao preenchido	Negative	Negative	Y			00010-0611
PC3:0280	CS POLANA CANICO	3 mons 4 days	Male	Nao preenchido		Nao preenchido		Nao preenchido	Negative	Negative	Y			00010-0611
PC3:0282	CS POLANA CANICO	1 mon 10 days	Female	Sim	4 - TARV	Sim	1 - NVP	Sim	Negative	Negative	Y			00002-0611
PC3:0283	CS POLANA CANICO	2 mons 1 day	Female						Negative	No result	EID-Convencional missing			00002-0611
PC3:0284	CS POLANA CANICO	2 mons	Female	Sim	4 - TARV	Sim	1 - NVP	Sim	Negative	Negative	Y			00010-0611
PC3:0285	CS POLANA CANICO	1 mon 18 days	Female	Sim	4 - TARV	Nao preenchido		Nao preenchido	Negative	Negative	Y			00010-0611
PC3:0286	CS POLANA CANICO	1 mon 18 days	Male						Negative	No result	EID-Convencional missing			00002-0611
PC3:0287	CS POLANA CANICO	1 mon 18 days	Female	Sim	4 - TARV	Nao preenchido		Sim	Negative	Negative	Y			00013-1011
PC3:0288	CS POLANA CANICO	1 mon 2 days	Male	Sim	4 - TARV	Sim	1 - NVP	Nao	Negative	Negative	Y			00002-0611
PC3:0289	CS POLANA CANICO	7 mons 7 days	Female	Nao preenchido		Sim	1 - NVP	Sim	Negative	Positive	N	24.3		00010-0611
PC3:0290	CS POLANA CANICO	1 mon 6 days	Female	Sim	4 - TARV	Sim	1 - NVP	Nao preenchido	Negative	Negative	Y			00002-0611
PC3:0291	CS POLANA CANICO	1 mon 9 days	Male	Sim	4 - TARV	Nao	0 - Nenhuma	Nao preenchido	Negative	new collection request	EID-Convencional missing			00010-0611
PC3:0292	CS POLANA CANICO	1 mon 4 days	Male	Sim	4 - TARV	Sim	1 - NVP	Nao preenchido	Negative	Negative	Y			00013-1011
PC3:0293	CS POLANA CANICO	1 mon 1 day	Female	Sim	4 - TARV	Nao preenchido		Nao preenchido	Negative	Negative	Y			00002-0611
PC3:0294	CS POLANA CANICO	2 mons 2 days	Female	Sim	4 - TARV	Sim	2 - AZT	Nao	Negative	Negative	Y			00013-1011
PC3:0295	CS POLANA CANICO	1 mon 11 days	Female	Sim	4 - TARV	Sim	1 - NVP	Sim	Negative	Negative	Y			00010-0611
PC3:0296	CS POLANA CANICO	2 mons	Female	Sim	4 - TARV	Sim	1 - NVP	Nao preenchido	Positive	Positive	Y	MT	3.414/5.557	00002-0611
PC3:0297	CS POLANA CANICO	1 mon	Female	Sim	4 - TARV	Sim	1 - NVP	Sim	Negative	Negative	Y			00010-0611
PC3:0298	CS POLANA CANICO	1 mon	Male	Sim	4 - TARV	Sim	1 - NVP	Sim	Negative	Negative	Y			00013-1011
PC3:0299	CS POLANA CANICO	2 mons 6 days	Female	Sim	4 - TARV	Sim	1 - NVP	Sim	Negative	Negative	Y			00002-0611
PC3:0300	CS POLANA CANICO	1 mon 1 day	Female	Sim	4 - TARV	Sim	1 - NVP	Sim	Negative	Negative	Y			00002-0611
PC3:0301	CS POLANA CANICO	4 mons 26 days	Male	Sim	4 - TARV	Sim	1 - NVP	Nao	Negative	Positive	N	26.8		00013-1011
PC3:0302	CS POLANA CANICO	1 mon 10 days	Male	Sim	4 - TARV	Sim	1 - NVP	Nao preenchido	Negative	Negative	Y			00010-0611
PC3:0303	CS POLANA CANICO	1 mon 2 days	Male	Sim	4 - TARV	Sim	1 - NVP	Nao preenchido	Negative	Negative	Y			00002-0611
PC3:0304	CS POLANA CANICO	1 mon 4 days	Female	Sim	4 - TARV	Sim	1 - NVP	Nao preenchido	Negative	Negative	Y			00013-1011
PC3:0305	CS POLANA CANICO	1 mon 1 day	Male	Sim	4 - TARV	Sim	1 - NVP	Sim	Negative	Negative	Y			00013-1011
PC3:0306	CS POLANA CANICO	1 mon 11 days	Female	Sim	4 - TARV	Sim	1 - NVP	Sim	Negative	Negative	Y			00010-0611
PC3:0307	CS POLANA CANICO	2 mons 1 day	Male	Sim	4 - TARV	Sim	1 - NVP	Sim	Positive	Positive	Y	MT	4.253/3.653	00002-0611
PC3:0308	CS POLANA CANICO	1 mon 2 days	Male	Sim	4 - TARV	Sim	1 - NVP	Sim	Negative	Negative	Y			00010-0611
PC3:0309	CS POLANA CANICO	1 mon	Male	Sim	4 - TARV	Sim	1 - NVP	Sim	Negative	Negative	Y			00013-1011
PC3:0310	CS POLANA CANICO	1 mon	Male	Sim	4 - TARV	Sim	1 - NVP	Sim	Negative	Negative	Y			00002-0611
PC3:0311	CS POLANA CANICO	1 mon 2 days	Male	Sim	4 - TARV	Sim	1 - NVP	Sim	Negative	Negative	Y			00002-0611
PC3:0312	CS POLANA CANICO	1 mon	Female	Sim	4 - TARV	Nao preenchido		Nao	Negative	Negative	Y			00010-0611
PC3:0313	CS POLANA CANICO	2 mons	Male	Sim	4 - TARV	Sim	1 - NVP	Sim	Negative	Negative	Y			00013-1011
PC3:0314	CS POLANA CANICO	2 mons 2 days	Male	Sim	4 - TARV	Sim	1 - NVP	Sim	Negative	Negative	Y			00002-0611
PC3:0315	CS POLANA CANICO	2 mons 3 days	Female	Sim	4 - TARV	Sim	1 - NVP	Sim	Negative	Negative	Y			00010-0611
PC3:0316	CS POLANA CANICO	1 mon 8 days	Male	Nao preenchido		Nao preenchido		Sim	Negative	Negative	Y			00013-1011
PC3:0317	CS POLANA CANICO	9 mons 8 days	Female	Nao preenchido		Nao preenchido		Sim	Positive	Positive	Y	MT	2.582/4.421	00010-0611
PC3:0318	CS POLANA CANICO	1 mon 1 day	Male	Sim	4 - TARV	Nao preenchido		Sim	Negative	Negative	Y			00013-1011
PC3:0319	CS POLANA CANICO	1 mon 3 days	Male	Sim	4 - TARV	Sim	1 - NVP	Sim	Negative	Negative	Y			00002-0611
PC3:0320	CS POLANA CANICO	1 mon 4 days	Male	Sim	4 - TARV	Nao preenchido		Nao	Negative	Positive	N	MT	2.054/3.994	00010-0611
PC3:0321	CS POLANA CANICO	1 mon 15 days	Male	Sim	4 - TARV	Sim	1 - NVP	Nao preenchido	Negative	Negative	Y			00013-1011
PC3:0322	CS POLANA CANICO	1 mon	Female	Sim	4 - TARV	Sim	1 - NVP	Sim	Negative	Negative	Y			00002-0611
PC3:0323	CS POLANA CANICO	1 mon 23 days	Female	Sim	4 - TARV	Sim	1 - NVP	Sim	Negative	Negative	Y			00010-0611
PC3:0324	CS POLANA CANICO	1 mon 2 days	Female	Sim	4 - TARV	Sim	1 - NVP	Sim	Negative	Negative	Y			00002-0611
PC3:0325	CS POLANA CANICO	4 mons 7 days	Female	Sim	4 - TARV	Sim	1 - NVP	Nao preenchido	Negative	Negative	Y			00013-1011
PC3:0326	CS POLANA CANICO	1 mon 1 day	Male	Sim	4 - TARV	Sim	1 - NVP	Nao preenchido	Negative	Negative	Y			00002-0611
PC3:0327	CS POLANA CANICO	1 mon 14 days	Female	Sim	4 - TARV	Sim	1 - NVP	Sim	Negative	Negative	Y			00013-1011
PC3:0328	CS POLANA CANICO	1 mon	Female	Sim	4 - TARV	Sim	1 - NVP	Sim	Negative	Negative	Y			00002-0611
PC3:0329	CS POLANA CANICO	7 mons 1 day	Male	Sim	2 - AZT 2x/d na gravidez	Sim	2 - AZT	Sim	Negative	Negative	Y			00013-1011
PC3:0330	CS POLANA CANICO	1 mon 13 days	Female	Sim	4 - TARV	Sim	1 - NVP	Sim	Negative	Negative	Y			00010-0611
PC3:0331	CS POLANA CANICO	1 mon 12 days	Male	Sim	4 - TARV	Sim	1 - NVP	Sim	Negative	Negative	Y			00013-1011
PC3:0332	CS POLANA CANICO	1 mon 16 days	Male	Sim	4 - TARV	Sim	1 - NVP	Nao	Negative	Negative	Y			00013-1011
PC3:0333	CS POLANA CANICO	1 mon 2 days	Male	Sim	4 - TARV	Sim	1 - NVP	Sim	Negative	Negative	Y			00010-0611
PC3:0334	CS POLANA CANICO	1 mon	Female	Sim	4 - TARV	Sim	1 - NVP	Sim	Negative	Positive	N	25.2		00002-0611
PC3:0335	CS POLANA CANICO	1 mon 20 days	Female	Sim	4 - TARV	Sim	1 - NVP	Nao	Negative	Negative	Y			00010-0611
PC3:0336	CS POLANA CANICO	4 mons 9 days	Male	Sim	1,2	Sim	1 - NVP	Nao	Positive	Negative	N			00002-0611
PC3:0337	CS POLANA CANICO	3 mons 9 days	Male	Sim	4 - TARV	Sim	1 - NVP	Sim	Negative	Negative	Y			00002-0611
PC3:0338	CS POLANA CANICO	1 mon 10 days	Female	Desconhecido		Nao preenchido		Sim	Negative	Negative	Y			00010-0611
PC3:0339	CS POLANA CANICO	3 mons 1 day	Female	Sim	4 - TARV	Sim	1 - NVP	Nao preenchido	Negative	Negative	Y			00013-1011
PC3:0340	CS POLANA CANICO	1 mon 24 days	Female	Sim	4 - TARV	Nao preenchido		Sim	Negative	Negative	Y			00002-0611
PC3:0341	CS POLANA CANICO	2 mons 3 days	Male	Sim	4 - TARV	Sim	1 - NVP	Sim	Negative	Negative	Y			00010-0611
PC3:0342	CS POLANA CANICO	4 mons 4 days	Male	Nao preenchido		Nao preenchido		Sim	Negative	Negative	Y			00010-0611
PC3:0343	CS POLANA CANICO	9 mons 11 days	Female	Sim	4 - TARV	Sim	1 - NVP	Sim	Positive	new collection request	EID-Convencional missing			00002-0611
PC3:0344	CS POLANA CANICO	2 mons 2 days	Male	Sim	4 - TARV	Sim	1 - NVP	Sim	Negative	Negative	Y			00010-0611
PC3:0345	CS POLANA CANICO	2 mons	Female	Sim	3 - AZT+3TC pos-parto	Sim	1 - NVP	Sim	Negative	Negative	Y			00013-1011
PC3:0346	CS POLANA CANICO	5 mons 2 days	Female	Sim	4 - TARV	Sim	1 - NVP	Nao preenchido	Negative	Negative	Y			00002-0611
PC3:0347	CS POLANA CANICO	4 mons 5 days	Male	Sim	4 - TARV	Sim	1 - NVP	Sim	Negative	Negative	Y			00010-0611
PC3:0348	CS POLANA CANICO	3 mons 14 days	Female	Sim	4 - TARV	Sim	1 - NVP	Sim	Negative	Negative	Y			00013-1011
PC3:0349	CS POLANA CANICO	3 mons 12 days	Male	Nao preenchido		Sim	1 - NVP	Nao preenchido	Negative	Negative	Y			00002-0611
PC3:0350	CS POLANA CANICO	1 mon 3 days	Female	Sim	4 - TARV	Sim	1 - NVP	Sim	Negative	Negative	Y			00013-1011
PC3:0351	CS POLANA CANICO	1 mon	Female	Sim	4 - TARV	Sim	1 - NVP	Nao	Negative	Negative	Y			00002-0611
PC3:0352	CS POLANA CANICO	30 days	Male	Sim	4 - TARV	Sim	1 - NVP	Sim	Negative	Negative	Y			00002-0611
PC3:0353	CS POLANA CANICO	4 mons	Male	Sim	4 - TARV	Sim	1 - NVP	Sim	Negative	Negative	Y			00010-0611
PC3:0354	CS POLANA CANICO	3 mons 18 days	Female	Sim	4 - TARV	Sim	1 - NVP	Nao	Negative	Negative	Y			00013-1011
PC3:0355	CS POLANA CANICO	3 mons	Male	Sim	4 - TARV	Sim	1 - NVP	Sim	Negative	Negative	Y			00010-0611
PC3:0356	CS POLANA CANICO	2 mons 5 days	Female	Sim	2 - AZT 2x/d na gravidez	Sim	1 - NVP	Sim	Negative	Negative	Y			00010-0611
PC3:0357	CS POLANA CANICO	1 mon 15 days	Male	Sim	4 - TARV	Sim	1 - NVP	Sim	Negative	Negative	Y			00013-1011
PC3:0358	CS POLANA CANICO	3 mons 19 days	Female	Sim	4 - TARV	Sim	1 - NVP	Nao	Negative	Negative	Y			00002-0611
PC3:0359	CS POLANA CANICO	3 mons 19 days	Male	Sim	4 - TARV	Sim	1 - NVP	Nao	Negative	Negative	Y			00010-0611
PC3:0360	CS POLANA CANICO		Male	Sim	4 - TARV	Sim	1 - NVP	Sim	Negative	Negative	Y			00013-1011
PC3:0361	CS POLANA CANICO	30 days	Male	Sim	4 - TARV	Sim	1 - NVP	Sim	Negative	Negative	Y			00002-0611
PC3:0362	CS POLANA CANICO	1 mon 2 days	Male	Sim	4 - TARV	Sim	1 - NVP	Sim	Negative	Negative	Y			00013-1011
PC3:0363	CS POLANA CANICO	1 mon	Female	Sim	4 - TARV	Sim	1 - NVP	Sim	Negative	Negative	Y			00013-1011
PC3:0364	CS POLANA CANICO	1 mon 20 days	Female	Sim	4 - TARV	Sim	1 - NVP	Sim	Negative	Negative	Y			00002-0611
PC3:0365	CS POLANA CANICO	2 mons 1 day	Female	Sim	4 - TARV	Sim	1 - NVP	Sim	Negative	Negative	Y			00002-0611
PC3:0366	CS POLANA CANICO	8 mons 10 days	Male	Nao preenchido		Nao preenchido		Sim	Positive	new collection request	EID-Convencional missing			00010-0611
PC3:0367	CS POLANA CANICO	1 mon 1 day	Female	Sim	4 - TARV	Sim	1 - NVP	Sim	Negative	Negative	Y			00010-0611
PC3:0368	CS POLANA CANICO	1 mon 9 days	Male	Sim	4 - TARV	Sim	1 - NVP	Sim	Negative	Negative	Y			00013-1011
PC3:0369	CS POLANA CANICO	8 mons 18 days	Female	Sim	4 - TARV	Nao preenchido		Sim	Negative	Negative	Y			00002-0611
PC3:0370	CS POLANA CANICO	1 mon 24 days	Female	Sim	4 - TARV	Sim	1 - NVP	Sim	Positive	Negative	N			00002-0611
PC3:0371	CS POLANA CANICO	1 mon 17 days	Male	Sim	4 - TARV	Sim	1 - NVP	Sim	Negative	Negative	Y			00010-0611
PC3:0372	CS POLANA CANICO	1 mon	Female	Sim	4 - TARV	Sim	1 - NVP	Sim	Negative	Negative	Y			00013-1011
PC3:0373	CS POLANA CANICO	1 mon 1 day	Female	Sim	4 - TARV	Sim	1 - NVP	Sim	Negative	Negative	Y			00002-0611
PC3:0374	CS POLANA CANICO	2 mons 2 days	Male	Sim	4 - TARV	Sim	1 - NVP	Sim	Negative	Negative	Y			00010-0611
PC3:0375	CS POLANA CANICO	5 mons 24 days	Female	Sim	4 - TARV	Sim	1 - NVP	Sim	Negative	Negative	Y			00013-1011
PC3:0377	CS POLANA CANICO	1 mon	Male	Sim	4 - TARV	Sim	1 - NVP	Sim	Negative	Negative	Y			00002-0611
PC3:0378	CS POLANA CANICO	1 mon	Female	Sim	4 - TARV	Sim	1 - NVP	Sim	Negative	Negative	Y			00010-0611
PC3:0379	CS POLANA CANICO	1 mon 16 days	Female	Sim	4 - TARV	Sim	1 - NVP	Sim	Negative	Negative	Y			00013-1011
PC3:0380	CS POLANA CANICO	2 mons	Female	Sim	4 - TARV	Sim	1 - NVP	Nao preenchido	Negative	Negative	Y			00010-0611
PC3:0381	CS POLANA CANICO	1 mon 7 days	Male	Sim	4 - TARV	Sim	1 - NVP	Sim	Negative	Negative	Y			00002-0611
PC3:0382	CS POLANA CANICO	4 mons 8 days	Female	Sim	4 - TARV	Sim	1 - NVP	Sim	Negative	Negative	Y			00002-0611
PC3:0383	CS POLANA CANICO	1 mon 1 day	Male	Sim	4 - TARV	Sim	1 - NVP	Sim	Negative	Negative	Y			00010-0611
PC3:0384	CS POLANA CANICO	2 mons	Female	Sim	4 - TARV	Sim	1 - NVP	Sim	Negative	Negative	Y			00013-1011
PC3:0385	CS POLANA CANICO	3 mons 22 days	Male	Sim	4 - TARV	Sim	1 - NVP	Sim	Positive	Positive	Y	MT	4.667/5.269	00010-0611
PC3:0386	CS POLANA CANICO	2 mons 28 days	Female	Sim	4 - TARV	Sim	1 - NVP	Sim	Negative	Negative	Y			00010-0611
PC3:0387	CS POLANA CANICO	1 mon 6 days	Male	Sim	4 - TARV	Sim	1 - NVP	Sim	Negative	Negative	Y			00002-0611
PJ3:0001	CS 1 DE JUNHO	1 mon 5 days	Male	Sim	4 - TARV	Sim	1 - NVP	Nao preenchido	Negative	Negative	Y			00008-0611
PJ3:0002	CS 1 DE JUNHO	2 mons 2 days	Female	Sim	1,2,3	Sim	1 - NVP	Nao preenchido	Not Reported	Negative	N			00006-0611
PJ3:0003	CS 1 DE JUNHO	1 mon 5 days	Male	Sim	1,2,3	Sim	1 - NVP	Nao preenchido	Negative	Negative	Y			00008-0611
PJ3:0005	CS 1 DE JUNHO	1 mon 1 day	Male	Sim	4 - TARV	Sim	1 - NVP	Nao preenchido	Negative	Negative	Y			00008-0611
PJ3:0006	CS 1 DE JUNHO	2 mons 1 day	Female	Sim	2 - AZT 2x/d na gravidez	Sim	1 - NVP	Nao preenchido	Negative	Negative	Y			00006-0611
PJ3:0007	CS 1 DE JUNHO	1 mon 1 day	Male	Sim	4 - TARV	Sim	1 - NVP	Nao preenchido	Negative	Negative	Y			00008-0611
PJ3:0008	CS 1 DE JUNHO	1 mon 1 day	Male	Sim	4 - TARV	Nao preenchido		Nao preenchido	Negative	Negative	Y			00008-0611
PJ3:0009	CS 1 DE JUNHO	1 mon 25 days	Male	Sim	4 - TARV	Nao preenchido		Nao preenchido	Negative	Negative	Y			00008-0611
PJ3:0010	CS 1 DE JUNHO	3 mons 1 day	Female	Sim	1,2,3	Sim	1 - NVP	Nao preenchido	Negative	Negative	Y			00008-0611
PJ3:0011	CS 1 DE JUNHO	4 mons 17 days	Female	Sim	3 - AZT+3TC pos-parto	Sim	1 - NVP	Nao preenchido	Negative	Negative	Y			00008-0611
PJ3:0012	CS 1 DE JUNHO	3 mons	Male	Sim	1,2,3	Sim	1 - NVP	Nao preenchido	Negative	Negative	Y			00006-0611
PJ3:0013	CS 1 DE JUNHO	1 mon	Female	Sim	4 - TARV	Sim	1 - NVP	Nao preenchido	Negative	Positive	N	33.5		00008-0611
PJ3:0014	CS 1 DE JUNHO	2 mons 6 days	Male	Sim	1,2,3	Sim	1 - NVP	Sim	Negative	Negative	Y			00008-0611
PJ3:0015	CS 1 DE JUNHO	2 mons 2 days	Female	Sim	1,3	Sim	1 - NVP	Nao preenchido	Negative	Negative	Y			00008-0611
PJ3:0016	CS 1 DE JUNHO	1 mon	Female	Sim	4 - TARV	Sim	1 - NVP	Nao preenchido	Negative	Negative	Y			00008-0611
PJ3:0017	CS 1 DE JUNHO	1 mon 2 days	Female	Sim	4 - TARV	Nao preenchido		Nao preenchido	Negative	Negative	Y			00008-0611
PJ3:0018	CS 1 DE JUNHO	4 mons 6 days	Male	Sim	1,2,3	Sim	1 - NVP	Nao preenchido	Negative	Negative	Y			00008-0611
PJ3:0019	CS 1 DE JUNHO	5 mons 23 days	Female	Sim	4 - TARV	Nao preenchido		Nao preenchido	Negative	Negative	Y			00008-0611
PJ3:0020	CS 1 DE JUNHO	3 mons 3 days	Male	Sim	1,2,3	Sim	1 - NVP	Nao preenchido	Negative	Negative	Y			00008-0611
PJ3:0021	CS 1 DE JUNHO	1 mon 2 days	Female	Sim	1,2	Sim	1 - NVP	Nao preenchido	Negative	Negative	Y			00008-0611
PJ3:0022	CS 1 DE JUNHO	1 mon 3 days	Male	Sim	4 - TARV	Nao preenchido		Nao preenchido	Negative	Negative	Y			00008-0611
PJ3:0023	CS 1 DE JUNHO	1 mon	Male	Nao preenchido		Nao preenchido		Nao preenchido	Negative	Negative	Y			00008-0611
PJ3:0024	CS 1 DE JUNHO	2 mons 5 days	Female	Sim	1,2,3	Sim	1 - NVP	Desconhecido	Negative	Negative	Y			00008-0611
PJ3:0025	CS 1 DE JUNHO	1 mon 6 days	Male	Sim	4 - TARV	Sim	1 - NVP	Sim	Negative	Negative	Y			00006-0611
PJ3:0026	CS 1 DE JUNHO	2 mons 10 days	Male	Sim	1,2,3	Sim	1 - NVP	Sim	Negative	Negative	Y			00008-0611
PJ3:0027	CS 1 DE JUNHO	1 mon 3 days	Female	Sim	4 - TARV	Sim	1 - NVP	Nao preenchido	Negative	Negative	Y			00008-0611
PJ3:0028	CS 1 DE JUNHO	1 mon 1 day	Female	Sim	3 - AZT+3TC pos-parto	Sim	1 - NVP	Nao preenchido	Negative	Negative	Y			00006-0611
PJ3:0029	CS 1 DE JUNHO	9 mons	Female	Nao	0 - Nenhum	Nao	0 - Nenhuma	Nao	Negative	Positive	N	MT	4.473/4.984	00008-0611
PJ3:0031	CS 1 DE JUNHO	1 mon 2 days	Female	Sim	4 - TARV	Sim	1 - NVP	Sim	Negative	Negative	Y			00006-0611
PJ3:0032	CS 1 DE JUNHO	1 mon 2 days	Female	Sim	4 - TARV	Nao preenchido		Nao	Negative	Negative	Y			00006-0611
PJ3:0033	CS 1 DE JUNHO	1 mon 11 days	Male	Nao preenchido		Nao preenchido		Nao	Negative	Negative	Y			00008-0611
PJ3:0034	CS 1 DE JUNHO	2 mons	Male	Sim	3 - AZT+3TC pos-parto	Sim	1 - NVP	Nao preenchido	Negative	Negative	Y			00006-0611
PJ3:0035	CS 1 DE JUNHO	2 mons 30 days	Female	Nao	0 - Nenhum	Nao	0 - Nenhuma	Nao preenchido	Negative	Negative	Y			00008-0611
PJ3:0036	CS 1 DE JUNHO	1 mon 1 day	Male	Nao preenchido		Nao preenchido		Nao	Negative	Negative	Y			00008-0611
PJ3:0037	CS 1 DE JUNHO	1 mon	Female	Sim	4 - TARV	Nao preenchido		Nao	Negative	Negative	Y			00006-0611
PJ3:0038	CS 1 DE JUNHO	1 mon 2 days	Male	Sim	4 - TARV	Nao preenchido		Nao	Negative	Negative	Y			00008-0611
PJ3:0039	CS 1 DE JUNHO	1 mon 12 days	Male	Sim	4 - TARV	Nao preenchido		Nao	Negative	Negative	Y			00008-0611
PJ3:0040	CS 1 DE JUNHO	2 mons 1 day	Male	Sim	4 - TARV	Nao preenchido		Nao	Negative	Negative	Y			00006-0611
PJ3:0041	CS 1 DE JUNHO	1 mon 9 days	Female	Sim	4 - TARV	Nao preenchido		Nao	Negative	Negative	Y			00008-0611
PJ3:0042	CS 1 DE JUNHO	6 mons 21 days	Female	Sim	1,2,3	Sim	1 - NVP	Nao	Negative	Negative	Y			00008-0611
PJ3:0043	CS 1 DE JUNHO	2 mons 1 day	Female	Sim	4 - TARV	Sim	1 - NVP	Nao	Negative	Negative	Y			00008-0611
PJ3:0044	CS 1 DE JUNHO	2 mons 1 day	Female	Sim	4 - TARV	Sim	1 - NVP	Nao	Negative	Negative	Y			00008-0611
PJ3:0045	CS 1 DE JUNHO	1 mon	Male	Sim	4 - TARV	Sim	1 - NVP	Nao	Negative	Negative	Y			00008-0611
PJ3:0046	CS 1 DE JUNHO	1 mon 14 days	Female	Sim	4 - TARV	Sim	1 - NVP	Nao	Negative	Negative	Y			00008-0611
PJ3:0047	CS 1 DE JUNHO	3 mons 21 days	Male	Sim	1,2,3	Sim	1 - NVP	Nao	Negative	Negative	Y			00008-0611
PJ3:0048	CS 1 DE JUNHO	1 mon	Female	Sim	1,2,3	Sim	1 - NVP	Nao	Negative	Negative	Y			00008-0611
PJ3:0049	CS 1 DE JUNHO	1 mon	Female	Sim	4 - TARV	Sim	1 - NVP	Nao	Negative	Negative	Y			00008-0611
PJ3:0050	CS 1 DE JUNHO	1 mon 11 days	Female	Sim	4 - TARV	Sim	1 - NVP	Nao	Negative	Negative	Y			00008-0611
PJ3:0051	CS 1 DE JUNHO	3 mons 7 days	Female	Sim	1,2,3	Sim	1 - NVP	Nao	Negative	Negative	Y			00006-0611
PJ3:0052	CS 1 DE JUNHO	1 mon 30 days	Female	Sim	4 - TARV	Sim	1 - NVP	Nao	Negative	Negative	Y			00008-0611
PJ3:0053	CS 1 DE JUNHO	1 mon	Female	Sim	4 - TARV	Sim	1 - NVP	Nao	Negative	Negative	Y			00006-0611
PJ3:0054	CS 1 DE JUNHO	1 mon 9 days	Female	Sim	4 - TARV	Nao preenchido		Nao	Negative	Negative	Y			00008-0611
PJ3:0055	CS 1 DE JUNHO	2 mons	Male	Nao preenchido		Nao preenchido		Nao	Negative	Negative	Y			00008-0611
PJ3:0056	CS 1 DE JUNHO	3 mons 6 days	Female	Sim	4 - TARV	Sim	1 - NVP	Nao preenchido	Negative	Negative	Y			00008-0611
PJ3:0057	CS 1 DE JUNHO	1 mon 9 days	Female	Sim	4 - TARV	Sim	1 - NVP	Sim	Negative	Negative	Y			00006-0611
PJ3:0058	CS 1 DE JUNHO	3 mons 9 days	Female	Sim	1,2,3	Sim	1 - NVP	Nao	Negative	Negative	Y			00008-0611
PJ3:0059	CS 1 DE JUNHO	1 mon 4 days	Male	Sim	4 - TARV	Sim	1 - NVP	Nao	Negative	Negative	Y			00008-0611
PJ3:0060	CS 1 DE JUNHO	1 mon 10 days	Female	Nao preenchido		Nao preenchido		Nao preenchido	Negative	Negative	Y			00008-0611
PJ3:0061	CS 1 DE JUNHO	1 mon 2 days	Female	Sim	4 - TARV	Nao preenchido		Sim	Negative	Negative	Y			00008-0611
PJ3:0062	CS 1 DE JUNHO	2 mons 1 day	Female	Sim	4 - TARV	Nao preenchido		Sim	Negative	Negative	Y			00006-0611
PJ3:0063	CS 1 DE JUNHO	1 mon 24 days	Male	Sim	4 - TARV	Sim	1 - NVP	Nao	Negative	Negative	Y			00008-0611
PJ3:0064	CS 1 DE JUNHO	3 mons 7 days	Female	Sim	1,2,3	Sim	1 - NVP	Sim	Negative	Negative	Y			00008-0611
PJ3:0065	CS 1 DE JUNHO	1 mon 6 days	Female	Sim	4 - TARV	Sim	1 - NVP	Sim	Negative	Positive	N	MT	Not available	00008-0611
PJ3:0066	CS 1 DE JUNHO	1 mon	Female	Desconhecido		Sim	1 - NVP	Nao preenchido	Negative	Negative	Y			00008-0611
PJ3:0067	CS 1 DE JUNHO	2 mons 15 days	Male	Sim	4 - TARV	Sim	1 - NVP	Nao preenchido	Negative	Negative	Y			00006-0611
PJ3:0068	CS 1 DE JUNHO	1 mon 1 day	Male	Sim	4 - TARV	Sim	1 - NVP	Nao preenchido	Negative	Negative	Y			00008-0611
PJ3:0069	CS 1 DE JUNHO	2 mons 3 days	Female	Sim	3 - AZT+3TC pos-parto	Sim	1 - NVP	Nao preenchido	Negative	Negative	Y			00006-0611
PJ3:0070	CS 1 DE JUNHO	1 mon	Female	Sim	4 - TARV	Sim	1 - NVP	Sim	Negative	Negative	Y			00008-0611
PJ3:0071	CS 1 DE JUNHO	2 mons 27 days	Female	Sim	1,2,3	Sim	1 - NVP	Sim	Negative	Positive	N	27.8		00008-0611
PJ3:0072	CS 1 DE JUNHO	1 mon 23 days	Female	Sim	4 - TARV	Nao preenchido		Sim	Negative	Negative	Y			00006-0611
PJ3:0073	CS 1 DE JUNHO	1 mon	Male	Sim	4 - TARV	Nao preenchido		Sim	Negative	Negative	Y			00006-0611
PJ3:0074	CS 1 DE JUNHO	1 mon	Male	Sim	4 - TARV	Sim	1 - NVP	Sim	Negative	Negative	Y			00006-0611
PJ3:0075	CS 1 DE JUNHO	1 mon 6 days	Female	Sim	4 - TARV	Nao preenchido		Sim	Negative	Negative	Y			00006-0611
PJ3:0076	CS 1 DE JUNHO	2 mons 1 day	Male	Sim	1,2,3	Sim	1 - NVP	Sim	Negative	Negative	Y			00008-0611
PJ3:0077	CS 1 DE JUNHO	3 mons 13 days	Female	Sim	4 - TARV	Sim	1 - NVP	Sim	Negative	Negative	Y			00006-0611
PJ3:0078	CS 1 DE JUNHO	1 mon 6 days	Female	Sim	4 - TARV	Nao preenchido		Nao preenchido	Negative	Negative	Y			00008-0611
PJ3:0079	CS 1 DE JUNHO	1 mon 12 days	Male	Sim	4 - TARV	Sim	1 - NVP	Sim	Negative	Negative	Y			00006-0611
PJ3:0080	CS 1 DE JUNHO	1 mon 1 day	Female	Sim	4 - TARV	Sim	1 - NVP	Nao preenchido	Negative	Negative	Y			00008-0611
PJ3:0081	CS 1 DE JUNHO	1 mon 3 days	Male	Sim	4 - TARV	Não preenchido		Não preenchido	Negative	Negative	Y			00006-0611
PJ3:0082	CS 1 DE JUNHO	3 mons 1 day	Female	Sim	4 - TARV	Sim	1 - NVP	Sim	Negative	Negative	Y			00008-0611
PJ3:0083	CS 1 DE JUNHO	1 mon 2 days	Male	Sim	4 - TARV	Sim	1 - NVP	Sim	Negative	Negative	Y			00006-0611
PJ3:0084	CS 1 DE JUNHO	2 mons	Male	Sim	3 - AZT+3TC pos-parto	Sim	1 - NVP	Sim	Negative	Negative	Y			00008-0611
PJ3:0085	CS 1 DE JUNHO	1 mon 24 days	Male	Sim	4 - TARV	Sim	1 - NVP	Nao preenchido	Negative	Negative	Y			00006-0611
PJ3:0086	CS 1 DE JUNHO	2 mons 3 days	Male	Nao preenchido		Nao preenchido		Nao	Negative	Negative	Y			00008-0611
PJ3:0087	CS 1 DE JUNHO	1 mon 8 days	Female	Sim	4 - TARV	Nao preenchido		Nao	Negative	Negative	Y			00006-0611
PJ3:0088	CS 1 DE JUNHO	4 mons 2 days	Male	Nao preenchido		Sim	1 - NVP	Nao	Negative	Negative	Y			00008-0611
PJ3:0089	CS 1 DE JUNHO	1 mon 12 days	Male	Sim	4 - TARV	Sim	1 - NVP	Nao preenchido	Negative	Negative	Y			00008-0611
PJ3:0090	CS 1 DE JUNHO	3 mons 12 days	Female	Sim	1,2,3	Sim	1 - NVP	Sim	Negative	Negative	Y			00006-0611
PJ3:0091	CS 1 DE JUNHO	1 mon	Male	Sim	4 - TARV	Sim	1 - NVP	Sim	Negative	Negative	Y			00008-0611
PJ3:0092	CS 1 DE JUNHO	30 days	Male	Sim	4 - TARV	Sim	1 - NVP	Sim	Negative	Negative	Y			00006-0611
PJ3:0093	CS 1 DE JUNHO	1 mon	Male	Sim	4 - TARV	Sim	1 - NVP	Sim	Negative	Negative	Y			00008-0611
PJ3:0094	CS 1 DE JUNHO	30 days	Male	Sim	4 - TARV	Sim	1 - NVP	Sim	Negative	Negative	Y			00008-0611
PJ3:0095	CS 1 DE JUNHO	2 mons	Male	Sim	4 - TARV	Sim	1 - NVP	Sim	Negative	Negative	Y			00006-0611
PJ3:0096	CS 1 DE JUNHO	1 mon 2 days	Male	Sim	4 - TARV	Sim	1 - NVP	Nao preenchido	Negative	Negative	Y			00008-0611
PJ3:0097	CS 1 DE JUNHO	1 mon 15 days	Female	Sim	4 - TARV	Sim	1 - NVP	Sim	Negative	Negative	Y			00008-0611
PJ3:0098	CS 1 DE JUNHO	1 mon 3 days	Female	Nao preenchido		Sim	2 - AZT	Nao preenchido	Negative	Negative	Y			00006-0611
PJ3:0099	CS 1 DE JUNHO	1 mon	Male	Sim	4 - TARV	Sim	1 - NVP	Sim	Negative	Negative	Y			00008-0611
PJ3:0100	CS 1 DE JUNHO	25 days	Female	Sim	4 - TARV	Sim	1 - NVP	Sim	Negative	Negative	Y			00008-0611
PJ3:0101	CS 1 DE JUNHO	1 mon	Female	Nao preenchido		Desconhecido		Sim	Negative	Negative	Y			00008-0611
PJ3:0102	CS 1 DE JUNHO	2 mons 2 days	Female	Sim	4 - TARV	Sim	1 - NVP	Nao preenchido	Negative	Negative	Y			00008-0611
PJ3:0103	CS 1 DE JUNHO	2 mons 1 day	Female	Sim	4 - TARV	Sim	1 - NVP	Nao preenchido	Negative	Negative	Y			00008-0611
PJ3:0104	CS 1 DE JUNHO	1 mon	Female	Sim	4 - TARV	Sim	1 - NVP	Sim	Negative	Negative	Y			00008-0611
PJ3:0105	CS 1 DE JUNHO	2 mons 2 days	Female	Sim	4 - TARV	Sim	1 - NVP	Nao preenchido	Negative	Negative	Y			00008-0611
PJ3:0106	CS 1 DE JUNHO	1 mon 1 day	Female	Sim	4 - TARV	Sim	1 - NVP	Sim	Negative	Negative	Y			00008-0611
PJ3:0107	CS 1 DE JUNHO	1 mon	Female	Sim	4 - TARV	Sim	1 - NVP	Nao preenchido	Negative	Negative	Y			00008-0611
PJ3:0108	CS 1 DE JUNHO	1 mon	Male	Sim	4 - TARV	Sim	1 - NVP	Nao	Negative	Negative	Y			00008-0611
PJ3:0109	CS 1 DE JUNHO	5 mons 27 days	Male	Sim	4 - TARV	Nao preenchido		Sim	Negative	Negative	Y			00008-0611
PJ3:0110	CS 1 DE JUNHO	1 mon 1 day	Female	Sim	4 - TARV	Sim	1 - NVP	Sim	Negative	Negative	Y			00006-0611
PJ3:0111	CS 1 DE JUNHO	25 days	Female	Sim	4 - TARV	Sim	1 - NVP	Sim	Negative	Negative	Y			00006-0611
PJ3:0112	CS 1 DE JUNHO	4 mons 24 days	Male	Sim	4 - TARV	Sim	1 - NVP	Sim	Negative	Negative	Y			00008-0611
PJ3:0113	CS 1 DE JUNHO	5 mons 10 days	Female	Sim	4 - TARV	Sim	1 - NVP	Sim	Negative	Negative	Y			00006-0611
PJ3:0114	CS 1 DE JUNHO	1 mon 7 days	Male	Sim	4 - TARV	Sim	1 - NVP	Nao	Negative	Negative	Y			00008-0611
PJ3:0115	CS 1 DE JUNHO	1 mon 3 days	Female	Sim	4 - TARV	Sim	1 - NVP	Nao	Negative	Negative	Y			00008-0611
PJ3:0116	CS 1 DE JUNHO	1 mon 3 days	Male						Negative	No result	DBS misplaced			00006-0611
PJ3:0117	CS 1 DE JUNHO	1 mon 3 days	Female	Sim	4 - TARV	Sim	1 - NVP	Sim	Negative	Negative	Y			00008-0611
PJ3:0118	CS 1 DE JUNHO	2 mons 1 day	Male	Sim	4 - TARV	Sim	1 - NVP	Sim	Negative	Negative	Y			00006-0611
PJ3:0119	CS 1 DE JUNHO	5 mons 4 days	Female	Nao preenchido		Nao	0 - Nenhuma	Sim	Negative	Positive	N	MT	Not available	00008-0611
PJ3:0120	CS 1 DE JUNHO	2 mons 2 days	Female	Sim	4 - TARV	Sim	1 - NVP	Nao preenchido	Negative	Negative	Y			00006-0611
PJ3:0121	CS 1 DE JUNHO	2 mons 5 days	Male	Sim	4 - TARV	Sim	1 - NVP	Nao	Negative	Negative	Y			00008-0611
PJ3:0122	CS 1 DE JUNHO	1 mon 10 days	Female	Sim	4 - TARV	Sim	1 - NVP	Sim	Negative	Negative	Y			00008-0611
PJ3:0123	CS 1 DE JUNHO	1 mon 1 day	Male	Sim	4 - TARV	Sim	1 - NVP	Sim	Negative	Negative	Y			00008-0611
PJ3:0124	CS 1 DE JUNHO	1 mon	Female	Sim	4 - TARV	Sim	1 - NVP	Nao preenchido	Negative	Negative	Y			00008-0611
PJ3:0125	CS 1 DE JUNHO	1 mon	Female	Sim	4 - TARV	Sim	1 - NVP	Sim	Negative	Negative	Y			00008-0611
PJ3:0126	CS 1 DE JUNHO	1 mon 17 days	Female	Sim	4 - TARV	Sim	1 - NVP	Sim	Not Reported	Negative	N			00006-0611
PJ3:0127	CS 1 DE JUNHO	6 mons 28 days	Female	Sim	4 - TARV	Sim	1 - NVP	Nao preenchido	Negative	new collection request	EID-Convencional missing			00008-0611
PJ3:0128	CS 1 DE JUNHO	1 mon 3 days	Female	Sim	4 - TARV	Sim	1 - NVP	Nao preenchido	Negative	Negative	Y			00008-0611
PJ3:0129	CS 1 DE JUNHO	1 mon 1 day	Female	Sim	4 - TARV	Sim	1 - NVP	Nao preenchido	Negative	Negative	Y			00006-0611
PJ3:0130	CS 1 DE JUNHO	1 mon 15 days	Male	Sim	4 - TARV	Sim	1 - NVP	Sim	Negative	Negative	Y			00006-0611
PJ3:0131	CS 1 DE JUNHO	2 mons 1 day	Male	Sim	4 - TARV	Sim	1 - NVP	Sim	Negative	Negative	Y			00006-0611
PJ3:0132	CS 1 DE JUNHO	1 mon 8 days	Male	Sim	4 - TARV	Nao preenchido		Nao	Negative	Negative	Y			00008-0611
PJ3:0133	CS 1 DE JUNHO	1 mon 16 days	Female	Sim	4 - TARV	Sim	1 - NVP	Sim	Negative	Negative	Y			00008-0611
PJ3:0134	CS 1 DE JUNHO	1 mon 1 day	Female	Sim	4 - TARV	Sim	1 - NVP	Sim	Negative	Negative	Y			00006-0611
PJ3:0135	CS 1 DE JUNHO	5 mons 9 days	Female	Sim	1,2,3	Sim	1 - NVP	Sim	Negative	Negative	Y			00008-0611
PJ3:0136	CS 1 DE JUNHO	2 mons 2 days	Female	Sim	4 - TARV	Sim	Nao preenchido	Sim	Negative	Negative	Y			00008-0611
PJ3:0137	CS 1 DE JUNHO	1 mon 7 days	Female	Sim	4 - TARV	Sim	1 - NVP	Sim	Negative	Negative	Y			00008-0611
PJ3:0138	CS 1 DE JUNHO	4 mons 4 days	Male	Sim	4 - TARV	Nao preenchido		Sim	Negative	Negative	Y			00008-0611
PJ3:0139	CS 1 DE JUNHO	11 mons 12 days	Male	Nao preenchido		Nao preenchido		Sim	Positive	Positive	Y	MT	6.000/3.340	00008-0611
PJ3:0140	CS 1 DE JUNHO	2 mons 3 days	Female	Sim	4 - TARV	Sim	1 - NVP	Sim	Negative	Negative	Y			00008-0611
PJ3:0141	CS 1 DE JUNHO	1 mon 1 day	Male	Sim	4 - TARV	Sim	1 - NVP	Sim	Negative	Negative	Y			00006-0611
PJ3:0142	CS 1 DE JUNHO	1 mon 6 days	Female	Sim	4 - TARV	Sim	2 - AZT	Sim	Negative	new collection request	EID-Convencional missing			00006-0611
PJ3:0143	CS 1 DE JUNHO	1 mon 10 days	Male	Sim	4 - TARV	Sim	1 - NVP	Sim	Negative	Negative	Y			00008-0611
PJ3:0144	CS 1 DE JUNHO	1 mon 1 day	Female	Sim	4 - TARV	Sim	1 - NVP	Sim	Negative	Negative	Y			00008-0611
PJ3:0145	CS 1 DE JUNHO	7 mons 3 days	Female	Sim	4 - TARV	Sim	1 - NVP	Sim	Negative	Negative	Y			00008-0611
PJ3:0146	CS 1 DE JUNHO	1 mon 24 days	Male	Sim	4 - TARV	Sim	1 - NVP	Sim	Negative	Negative	Y			00008-0611
PJ3:0147	CS 1 DE JUNHO	3 mons 10 days	Female	Sim	4 - TARV	Sim	1 - NVP	Nao preenchido	Negative	Negative	Y			00006-0611
PJ3:0148	CS 1 DE JUNHO	2 mons 25 days	Female	Sim	4 - TARV	Sim	1 - NVP	Nao preenchido	Negative	new collection request	EID-Convencional missing			00006-0611
PJ3:0149	CS 1 DE JUNHO	1 mon 3 days	Female	Sim	4 - TARV	Sim	2 - AZT	Sim	Negative	Negative	Y			00008-0611
PJ3:0150	CS 1 DE JUNHO	4 mons 1 day	Female	Sim	4 - TARV	Sim	1 - NVP	Sim	Negative	Negative	Y			00006-0611
PJ3:0151	CS 1 DE JUNHO	2 mons 6 days	Female	Sim	4 - TARV	Sim	1 - NVP	Sim	Negative	Negative	Y			00008-0611
PJ3:0152	CS 1 DE JUNHO	1 mon 22 days	Female	Sim	4 - TARV	Sim	1 - NVP	Sim	Negative	Negative	Y			00008-0611
PJ3:0153	CS 1 DE JUNHO	1 mon	Male	Sim	4 - TARV	Sim	1 - NVP	Nao	Negative	new collection request	EID-Convencional missing			00008-0611
PJ3:0154	CS 1 DE JUNHO	1 mon 19 days	Male	Sim	4 - TARV	Sim	1 - NVP	Sim	Negative	Negative	Y			00008-0611
PJ3:0155	CS 1 DE JUNHO	6 mons 1 day	Male	Sim	1,2,3	Sim	1 - NVP	Nao preenchido	Negative	Negative	Y			00006-0611
PJ3:0156	CS 1 DE JUNHO	2 mons 2 days	Female	Sim	4 - TARV	Nao preenchido		Sim	Negative	Negative	Y			00006-0611
PJ3:0157	CS 1 DE JUNHO	2 mons 8 days	Female	Sim	1,2,3	Sim	1 - NVP	Nao preenchido	Negative	Negative	Y			00006-0611
PJ3:0158	CS 1 DE JUNHO	1 mon 17 days	Male	Sim	4 - TARV	Sim	1 - NVP	Sim	Negative	Negative	Y			00006-0611
PJ3:0159	CS 1 DE JUNHO	1 mon 25 days	Male	Sim	4 - TARV	Sim	1 - NVP	Sim	Negative	Negative	Y			00006-0611
PJ3:0160	CS 1 DE JUNHO	3 mons	Male	Nao preenchido		Sim	1 - NVP	Sim	Negative	Negative	Y			00008-0611
PJ3:0161	CS 1 DE JUNHO	1 mon 1 day	Male	Sim	1,2,3	Sim	1 - NVP	Sim	Negative	Negative	Y			00008-0611
PJ3:0162	CS 1 DE JUNHO	1 mon 3 days	Female	Sim	4 - TARV	Sim	1 - NVP	Sim	Positive	Positive	Y	MT	4.636/4.386	00006-0611
PJ3:0163	CS 1 DE JUNHO	1 mon 4 days	Male	Sim	4 - TARV	Sim	1 - NVP	Sim	Negative	Negative	Y			00008-0611
PJ3:0164	CS 1 DE JUNHO	1 mon	Male	Sim	4 - TARV	Sim	1 - NVP	Sim	Negative	Negative	Y	resultado enviado diferente.		00008-0611
PJ3:0165	CS 1 DE JUNHO	1 mon	Female	Sim	4 - TARV	Nao preenchido		Sim	Negative	Negative	Y			00008-0611
PJ3:0166	CS 1 DE JUNHO	4 mons 2 days	Female	Sim	4 - TARV	Nao preenchido		Sim	Positive	Positive	Y	MT	4.634/6.000	00008-0611
PJ3:0167	CS 1 DE JUNHO	2 mons	Female	Sim	4 - TARV	Sim	1 - NVP	Sim	Negative	Negative	Y			00008-0611
PJ3:0168	CS 1 DE JUNHO	1 mon 3 days	Female	Sim	4 - TARV	Sim	1 - NVP	Sim	Negative	Negative	Y			00006-0611
PJ3:0169	CS 1 DE JUNHO	1 mon 17 days	Male	Sim	4 - TARV	Sim	1 - NVP	Sim	Negative	Negative	Y			00008-0611
PJ3:0170	CS 1 DE JUNHO	8 mons 5 days	Male	Sim	4 - TARV	Nao preenchido		Sim	Negative	Negative	Y			00008-0611
PJ3:0171	CS 1 DE JUNHO	8 mons 5 days	Male	Sim	4 - TARV	Sim	1 - NVP	Sim	Negative	Negative	Y			00006-0611
PJ3:0172	CS 1 DE JUNHO	1 mon 3 days	Male	Sim	4 - TARV	Sim	1 - NVP	Sim	Negative	Negative	Y			00008-0611
PJ3:0173	CS 1 DE JUNHO	1 mon 14 days	Female	Sim	4 - TARV	Sim	1 - NVP	Sim	Negative	Negative	Y			00006-0611
PJ3:0174	CS 1 DE JUNHO	2 mons	Female	Sim	4 - TARV	Sim	1 - NVP	Sim	Negative	Negative	Y			00006-0611
PJ3:0175	CS 1 DE JUNHO	7 mons 6 days	Female	Nao preenchido		Nao preenchido		Sim	Negative	Negative	Y			00006-0611
PJ3:0176	CS 1 DE JUNHO	2 mons 1 day	Female	Nao preenchido		Nao preenchido		Sim	Negative	Negative	Y			00006-0611
PJ3:0177	CS 1 DE JUNHO	3 mons	Male	Nao preenchido		Nao preenchido		Sim	Negative	Negative	Y			00006-0611
PJ3:0178	CS 1 DE JUNHO	2 mons 13 days	Male	Sim	4 - TARV	Sim	1 - NVP	Sim	Negative	Negative	Y			00006-0611
PJ3:0179	CS 1 DE JUNHO	1 mon 4 days	Male	Sim	4 - TARV	Sim	1 - NVP	Sim	Negative	Negative	Y			00006-0611
PJ3:0180	CS 1 DE JUNHO	1 mon 25 days	Female	Sim	4 - TARV	Sim	1 - NVP	Sim	Negative	Negative	Y			00008-0611
PJ3:0181	CS 1 DE JUNHO	2 mons 2 days	Female	Sim	4 - TARV	Sim	1 - NVP	Sim	Negative	Negative	Y			00006-0611
PJ3:0182	CS 1 DE JUNHO	2 mons 11 days	Male	Sim	4 - TARV	Sim	1 - NVP	Sim	Negative	Negative	Y			00008-0611
PJ3:0183	CS 1 DE JUNHO	1 mon	Male	Sim	4 - TARV	Sim	1 - NVP	Sim	Negative	Negative	Y			00006-0611
PJ3:0184	CS 1 DE JUNHO	1 mon 25 days	Male	Sim	4 - TARV	Sim	1 - NVP	Sim	Negative	Negative	Y			00008-0611
PJ3:0185	CS 1 DE JUNHO	1 mon 1 day	Male	Sim	4 - TARV	Sim	1 - NVP	Nao	Negative	Negative	Y			00008-0611
PJ3:0186	CS 1 DE JUNHO	5 mons 15 days	Female	Nao	0 - Nenhum	Nao	0 - Nenhuma	Nao	Negative	Negative	Y			00006-0611
PJ3:0187	CS 1 DE JUNHO	2 mons 9 days	Female	Sim	4 - TARV	Sim	1 - NVP	Nao	Negative	Positive	N	MT	4.469/4.628	00008-0611
PJ3:0188	CS 1 DE JUNHO	1 mon 1 day	Female	Sim	4 - TARV	Sim	1 - NVP	Sim	Negative	Negative	Y			00008-0611
PJ3:0189	CS 1 DE JUNHO	2 mons 2 days	Female	Sim	4 - TARV	Sim	1 - NVP	Sim	Negative	Negative	Y			00006-0611
PJ3:0190	CS 1 DE JUNHO	1 mon 21 days	Male	Sim	4 - TARV	Sim	1 - NVP	Sim	Negative	Negative	Y			00008-0611
PJ3:0191	CS 1 DE JUNHO	1 mon 5 days	Male	Sim	4 - TARV	Sim	1 - NVP	Sim	Negative	Negative	Y			00006-0611
PJ3:0192	CS 1 DE JUNHO	1 year 1 mon 6 days	Female	Sim	4 - TARV	Sim	1 - NVP	Sim	Negative	Negative	Y			00008-0611
PJ3:0193	CS 1 DE JUNHO	1 mon	Female	Sim	4 - TARV	Sim	1 - NVP	Sim	Negative	new collection request	EID-Convencional missing			00008-0611
PJ3:0194	CS 1 DE JUNHO	1 year 1 mon 8 days	Female	Sim	4 - TARV	Não preenchido		Sim	Negative	Positive	N	32.1		00006-0611
PJ3:0195	CS 1 DE JUNHO	4 mons 22 days	Female						Negative	No result	EID-Convencional em Falta			00006-0611
PJ3:0196	CS 1 DE JUNHO	4 mons 10 days	Male	Nao preenchido		Sim	1 - NVP	Sim	Negative	Negative	Y			00008-0611
PJ3:0197	CS 1 DE JUNHO	3 mons 8 days	Male	Sim	1,3	Sim	1 - NVP	Sim	Negative	Negative	Y			00006-0611
PJ3:0198	CS 1 DE JUNHO	4 mons 5 days	Female	Sim	4 - TARV	Sim	1 - NVP	Sim	Negative	Negative	Y			00008-0611
PJ3:0199	CS 1 DE JUNHO	4 mons 8 days	Female	Sim	4 - TARV	Sim	1 - NVP	Sim	Negative	Negative	Y			00006-0611
PJ3:0200	CS 1 DE JUNHO	1 mon 2 days	Female	Sim	4 - TARV	Sim	1 - NVP	Sim	Negative	Negative	Y			00008-0611
PJ3:0201	CS 1 DE JUNHO	1 mon 1 day	Male	Sim	4 - TARV	Sim	1 - NVP	Sim	Negative	Negative	Y			00006-0611
PJ3:0202	CS 1 DE JUNHO	2 mons 7 days	Female	Sim	4 - TARV	Sim	1 - NVP	Sim	Negative	Negative	Y			00008-0611
PJ3:0203	CS 1 DE JUNHO	9 mons 16 days	Male	Sim	4 - TARV	Sim	1 - NVP	Sim	Negative	Positive	N	25.2		00006-0611
PJ3:0204	CS 1 DE JUNHO	1 mon 1 day	Female	Sim	4 - TARV	Sim	1 - NVP	Sim	Negative	Negative	Y			00008-0611
PJ3:0205	CS 1 DE JUNHO	1 mon 1 day	Male	Sim	4 - TARV	Sim	1 - NVP	Nao preenchido	Negative	Negative	Y			00008-0611
PJ3:0206	CS 1 DE JUNHO	1 mon 8 days	Male	Sim	1 - sD NVP no parto	Sim	1 - NVP	Nao preenchido	Negative	Negative	Y			00008-0611
PJ3:0207	CS 1 DE JUNHO	1 mon 2 days	Female	Sim	4 - TARV	Nao preenchido		Nao	Negative	Negative	Y			00008-0611
PJ3:0208	CS 1 DE JUNHO	1 mon 6 days	Female	Sim	4 - TARV	Sim	1 - NVP	Sim	Negative	Negative	Y			00008-0611
PJ3:0209	CS 1 DE JUNHO	1 mon	Male	Sim	4 - TARV	Sim	1 - NVP	Sim	Negative	Negative	Y			00006-0611
PJ3:0210	CS 1 DE JUNHO	3 mons 13 days	Male	Sim	4 - TARV	Sim	1 - NVP	Sim	Negative	Negative	Y			00006-0611
PJ3:0211	CS 1 DE JUNHO	4 mons 10 days	Female	Sim	4 - TARV	Sim	1 - NVP	Sim	Negative	Negative	Y			00008-0611
PJ3:0212	CS 1 DE JUNHO	1 mon 13 days	Female	Sim	4 - TARV	Sim	1 - NVP	Sim	Negative	Negative	Y			00008-0611
PJ3:0213	CS 1 DE JUNHO	1 mon 13 days	Female	Sim	4 - TARV	Sim	1 - NVP	Sim	Negative	Negative	Y			00006-0611
PJ3:0214	CS 1 DE JUNHO	1 mon 2 days	Male	Sim	4 - TARV	Sim	1 - NVP	Sim	Negative	Negative	Y			00008-0611
PJ3:0215	CS 1 DE JUNHO	2 mons 11 days	Male	Sim	4 - TARV	Sim	1 - NVP	Sim	Negative	Negative	Y			00008-0611
PJ3:0216	CS 1 DE JUNHO	4 mons 1 day	Female	Nao preenchido		Nao preenchido		Sim	Negative	Negative	Y			00006-0611
PJ3:0217	CS 1 DE JUNHO	2 mons 6 days	Female	Sim	4 - TARV	Nao preenchido		Sim	Negative	Negative	Y			00008-0611
PJ3:0218	CS 1 DE JUNHO	3 mons 3 days	Female	Sim	4 - TARV	Sim	1 - NVP	Sim	Negative	Negative	Y			00006-0611
PJ3:0219	CS 1 DE JUNHO	4 mons 4 days	Female	Nao preenchido		Sim	1 - NVP	Sim	Negative	new collection request	EID-Convencional missing			00008-0611
PJ3:0220	CS 1 DE JUNHO	3 mons 2 days	Female	Sim	4 - TARV	Nao preenchido		Sim	Negative	Negative	Y			00008-0611
PJ3:0221	CS 1 DE JUNHO	2 mons 3 days	Female	Sim	4 - TARV	Sim	1 - NVP	Sim	Negative	Negative	Y			00006-0611
PJ3:0222	CS 1 DE JUNHO	3 mons 4 days	Male	Nao preenchido		Sim	1 - NVP	Sim	Negative	Negative	Y			00008-0611
PJ3:0223	CS 1 DE JUNHO	1 mon 18 days	Female	Sim	4 - TARV	Sim	1 - NVP	Sim	Negative	Negative	Y			00008-0611
PJ3:0224	CS 1 DE JUNHO	1 mon 1 day	Female	Sim	4 - TARV	Sim	1 - NVP	Sim	Negative	Negative	Y			00008-0611
PJ3:0225	CS 1 DE JUNHO	2 mons 11 days	Male	Sim	4 - TARV	Sim	1 - NVP	Sim	Negative	new collection request	EID-Convencional missing			00008-0611
PJ3:0226	CS 1 DE JUNHO	1 mon	Female	Sim	4 - TARV	Sim	1 - NVP	Sim	Negative	Negative	Y			00006-0611
PJ3:0227	CS 1 DE JUNHO	2 mons 11 days	Male	Sim	4 - TARV	Sim	1 - NVP	Sim	Negative	Negative	Y			00008-0611
PJ3:0228	CS 1 DE JUNHO	2 mons	Male	Sim	4 - TARV	Sim	1 - NVP	Sim	Negative	Negative	Y			00006-0611
PJ3:0229	CS 1 DE JUNHO	1 mon	Female	Sim	4 - TARV	Sim	1 - NVP	Sim	Negative	Negative	Y			00008-0611
PJ3:0230	CS 1 DE JUNHO	7 mons 5 days	Female	Nao preenchido		Nao preenchido		Sim	Negative	Negative	Y			00006-0611
PJ3:0231	CS 1 DE JUNHO	1 mon	Male	Sim	4 - TARV	Sim	1 - NVP	Sim	Negative	new collection request	EID-Convencional missing			00008-0611
PJ3:0232	CS 1 DE JUNHO	1 mon	Male	Sim	4 - TARV	Sim	1 - NVP	Sim	Negative	new collection request	EID-Convencional missing			00006-0611
PJ3:0233	CS 1 DE JUNHO	1 mon 7 days	Female	Sim	4 - TARV	Sim	1 - NVP	Nao preenchido	Negative	Negative	Y			00008-0611
PJ3:0234	CS 1 DE JUNHO	1 mon 7 days	Female	Sim	4 - TARV	Sim	1 - NVP	Sim	Negative	Negative	Y			00008-0611
PJ3:0235	CS 1 DE JUNHO	2 mons	Male	Sim	4 - TARV	Sim	1 - NVP	Sim	Negative	Negative	Y			00008-0611
PJ3:0236	CS 1 DE JUNHO	1 mon	Female	Sim	4 - TARV	Sim	1 - NVP	Sim	Negative	Negative	Y			00006-0611
PJ3:0237	CS 1 DE JUNHO	3 mons 13 days	Male	Sim	4 - TARV	Sim	1 - NVP	Sim	Negative	new collection request	EID-Convencional missing			00008-0611
PJ3:0238	CS 1 DE JUNHO	3 mons 13 days	Male	Sim	4 - TARV	Sim	1 - NVP	Sim	Negative	Negative	Y			00006-0611
PJ3:0239	CS 1 DE JUNHO	1 mon 7 days	Male	Sim	4 - TARV	Sim	1 - NVP	Sim	Negative	Negative	Y			00008-0611
PJ3:0240	CS 1 DE JUNHO	9 mons 17 days	Male	Nao preenchido		Nao preenchido		Sim	Negative	Negative	Y			00006-0611
PJ3:0241	CS 1 DE JUNHO	1 mon 2 days	Male	Sim	4 - TARV	Sim	1 - NVP	Sim	Negative	Negative	Y			00008-0611
PJ3:0242	CS 1 DE JUNHO	1 mon 6 days	Male	Sim	4 - TARV	Sim	1 - NVP	Sim	Negative	Negative	Y			00006-0611
PJ3:0243	CS 1 DE JUNHO	1 mon 4 days	Female	Nao preenchido		Nao preenchido		Sim	Negative	Negative	Y			00008-0611
PJ3:0244	CS 1 DE JUNHO	1 mon 4 days	Female	Sim	4 - TARV	Nao preenchido		Sim	Negative	Negative	Y			00008-0611
PJ3:0245	CS 1 DE JUNHO	9 mons 4 days	Female	Nao preenchido		Nao preenchido		Sim	Negative	Negative	Y			00006-0611
PJ3:0246	CS 1 DE JUNHO	30 days	Female	Sim	4 - TARV	Sim	1 - NVP	Sim	Negative	Negative	Y			00008-0611
PJ3:0247	CS 1 DE JUNHO	1 mon 4 days	Female	Sim	4 - TARV	Sim	1 - NVP	Sim	Negative	Negative	Y			00008-0611
PJ3:0248	CS 1 DE JUNHO	2 mons 3 days	Male	Sim	4 - TARV	Sim	1 - NVP	Sim	Negative	Negative	Y			00006-0611
PJ3:0249	CS 1 DE JUNHO	1 mon 4 days	Male	Sim	4 - TARV	Sim	1 - NVP	Sim	Negative	Negative	Y			00008-0611
PJ3:0250	CS 1 DE JUNHO	1 mon 13 days	Male	Sim	4 - TARV	Sim	1 - NVP	Sim	Negative	Negative	Y			00008-0611
PJ3:0251	CS 1 DE JUNHO	1 mon 4 days	Female	Sim	4 - TARV	Sim	1 - NVP	Sim	Negative	Negative	Y			00008-0611
PJ3:0252	CS 1 DE JUNHO	1 mon 7 days	Male	Sim	4 - TARV	Sim	1 - NVP	Nao preenchido	Negative	new collection request	EID-Convencional missing			00008-0611
PM3:0001	CS 1 DE MAIO	1 mon	Female	Sim	4 - TARV	Sim	1 - NVP	Sim	Negative	Negative	Y			00014-1011
PM3:0002	CS 1 DE MAIO	4 mons	Male	Sim	4 - TARV	Sim	1 - NVP	Nao	Negative	Negative	Y			00024-0212
PM3:0003	CS 1 DE MAIO	1 mon 5 days	Male	Sim	2 - AZT 2x/d na gravidez	Nao preenchido		Sim	Negative	Negative	Y			00014-1011
PM3:0004	CS 1 DE MAIO	4 mons 2 days	Female	Sim	2 - AZT 2x/d na gravidez	Nao preenchido		Sim	Negative	Negative	Y			00024-0212
PM3:0005	CS 1 DE MAIO	1 mon	Female	Sim	4 - TARV	Nao preenchido		Sim	Negative	Negative	Y			00024-0212
PM3:0006	CS 1 DE MAIO	1 mon 25 days	Female	Sim	4 - TARV	Sim	1 - NVP	Sim	Negative	Negative	Y			00014-1011
PM3:0007	CS 1 DE MAIO	3 mons	Male	Sim	2 - AZT 2x/d na gravidez	Sim	1 - NVP	Sim	Negative	Negative	Y			00024-0212
PM3:0008	CS 1 DE MAIO	3 mons 30 days	Female	Sim	4 - TARV	Sim	1 - NVP	Nao	Negative	Negative	Y			00014-1011
PM3:0009	CS 1 DE MAIO	1 mon	Female	Sim	1,2,3	Sim	1 - NVP	Sim	Negative	Negative	Y			00024-0212
PM3:0010	CS 1 DE MAIO	1 mon	Male	Nao preenchido		Sim	1 - NVP	Sim	Negative	Negative	Y			00014-1011
PM3:0011	CS 1 DE MAIO	1 mon	Male	Nao preenchido		Sim	1 - NVP	Sim	Negative	Negative	Y			00014-1011
PM3:0012	CS 1 DE MAIO	3 mons	Male	Nao preenchido		Sim	1 - NVP	Sim	Positive	Positive	Y	30.4		00024-0212
PM3:0013	CS 1 DE MAIO	27 days	Male	Nao preenchido		Sim	1 - NVP	Sim	Negative	Negative	Y			00014-1011
PM3:0014	CS 1 DE MAIO	1 mon 18 days	Female	Sim	2 - AZT 2x/d na gravidez	Sim	1 - NVP	Sim	Negative	Negative	Y			00024-0212
PM3:0015	CS 1 DE MAIO	2 mons	Male	Nao preenchido		Sim	1 - NVP	Sim	Negative	Negative	Y			00014-1011
PM3:0016	CS 1 DE MAIO	1 mon 2 days	Male	Sim	4 - TARV	Sim	1 - NVP	Sim	Negative	Negative	Y			00024-0212
PM3:0017	CS 1 DE MAIO	1 mon 1 day	Male	Nao preenchido		Nao preenchido		Sim	Negative	Negative	Y			00014-1011
PM3:0018	CS 1 DE MAIO	1 mon 11 days	Female	Sim	4 - TARV	Sim	1 - NVP	Sim	Negative	Negative	Y			00014-1011
PM3:0019	CS 1 DE MAIO	1 mon 1 day	Female	Sim	2 - AZT 2x/d na gravidez	Sim	1 - NVP	Sim	Negative	Negative	Y			00014-1011
PM3:0020	CS 1 DE MAIO	1 mon 1 day	Male	Sim	4 - TARV	Sim	1 - NVP	Sim	Negative	new collection request	EID-Convencional missing			00024-0212
PM3:0022	CS 1 DE MAIO	1 mon 6 days	Female	Nao	0 - Nenhum	Sim	1 - NVP	Sim	Negative	Negative	Y			00014-1011
PM3:0023	CS 1 DE MAIO	2 mons 11 days	Female	Sim	4 - TARV	Sim	1 - NVP	Sim	Negative	Negative	Y			00024-0212
PM3:0024	CS 1 DE MAIO	5 mons 17 days	Male	Sim	1,2	Sim	1 - NVP	Sim	Positive	Positive	Y	29		00024-0212
PM3:0025	CS 1 DE MAIO	1 mon 14 days	Male	Sim	4 - TARV	Sim	1 - NVP	Sim	Negative	Negative	Y			00024-0212
PM3:0026	CS 1 DE MAIO	1 mon	Female	Sim	1,2,3	Nao preenchido		Sim	Negative	Negative	Y			00014-1011
PM3:0027	CS 1 DE MAIO	1 mon 10 days	Male	Sim	4 - TARV	Sim	1 - NVP	Sim	Invalid	Negative	N			00024-0212
PM3:0028	CS 1 DE MAIO	1 mon 14 days	Male	Sim	1,2	Sim	1 - NVP	Sim	Negative	Negative	Y			00024-0212
PM3:0029	CS 1 DE MAIO	1 mon 14 days	Female	Sim	4 - TARV	Sim	1 - NVP	Sim	Negative	Negative	Y			00014-1011
PM3:0030	CS 1 DE MAIO	1 mon 3 days	Female	Sim	4 - TARV	Nao preenchido		Sim	Negative	Negative	Y			00024-0212
PM3:0031	CS 1 DE MAIO	1 mon	Male	Sim	4 - TARV	Nao preenchido		Sim	Negative	Negative	Y			00014-1011
PM3:0032	CS 1 DE MAIO	1 mon 1 day	Male	Sim	1,3	Nao preenchido		Sim	Negative	Negative	Y			00024-0212
PM3:0033	CS 1 DE MAIO	1 mon 4 days	Female	Sim	4 - TARV	Sim	1 - NVP	Sim	Negative	Negative	Y			00014-1011
PM3:0034	CS 1 DE MAIO	1 mon 2 days	Male	Sim	4 - TARV	Sim	1 - NVP	Sim	Negative	Negative	Y			00024-0212
PM3:0035	CS 1 DE MAIO	1 mon	Female	Sim	4 - TARV	Sim	1 - NVP	Nao	Negative	Negative	Y			00024-0212
PM3:0036	CS 1 DE MAIO	1 mon	Female	Sim	4 - TARV	Sim	1 - NVP	Nao	Negative	Negative	Y			00014-1011
PM3:0037	CS 1 DE MAIO	1 mon	Female	Sim	4 - TARV	Sim	1 - NVP	Sim	Negative	Negative	Y			00014-1011
PM3:0038	CS 1 DE MAIO	1 mon 20 days	Male	Sim	4 - TARV	Sim	1 - NVP	Sim	Negative	Negative	Y			00024-0212
PM3:0039	CS 1 DE MAIO	3 mons	Male	Sim	4 - TARV	Sim	1 - NVP	Sim	Negative	Negative	Y			00014-1011
PM3:0040	CS 1 DE MAIO	1 mon 14 days	Female	Sim	4 - TARV	Sim	1 - NVP	Sim	Negative	Negative	Y			00024-0212
PM3:0041	CS 1 DE MAIO	1 mon 3 days	Male	Sim	4 - TARV	Sim	1 - NVP	Sim	Negative	Negative	Y			00024-0212
PM3:0042	CS 1 DE MAIO	1 mon 1 day	Male	Sim	4 - TARV	Sim	1 - NVP	Nao	Negative	Negative	Y			00024-0212
PM3:0043	CS 1 DE MAIO	1 mon	Male	Sim	4 - TARV	Sim	1 - NVP	Sim	Negative	Negative	Y			00024-0212
PM3:0044	CS 1 DE MAIO	9 mons 26 days	Male	Sim	4 - TARV	Sim	1 - NVP	Sim	Negative	Positive	N	33.4		00024-0212
PM3:0045	CS 1 DE MAIO	3 mons 8 days	Male	Sim	4 - TARV	Sim	1 - NVP	Sim	Negative	Negative	Y			00014-1011
PM3:0046	CS 1 DE MAIO	3 mons 14 days	Male	Sim	4 - TARV	Sim	1 - NVP	Nao	Negative	Negative	Y			00014-1011
PM3:0047	CS 1 DE MAIO	1 mon 1 day	Male	Sim	4 - TARV	Nao preenchido		Sim	Negative	Negative	Y			00024-0212
PM3:0048	CS 1 DE MAIO	1 mon 1 day	Female	Sim	4 - TARV	Sim	1 - NVP	Sim	Negative	Negative	Y			00014-1011
PM3:0049	CS 1 DE MAIO	1 mon 22 days	Male	Sim	4 - TARV	Sim	1 - NVP	Sim	Negative	Negative	Y			00024-0212
PM3:0050	CS 1 DE MAIO	3 mons 29 days	Male	Sim	4 - TARV	Sim	1 - NVP	Sim	Negative	Negative	Y			00024-0212
PM3:0051	CS 1 DE MAIO	1 mon 7 days	Female	Sim	4 - TARV	Sim	1 - NVP	Sim	Negative	Negative	Y			00024-0212
PM3:0052	CS 1 DE MAIO	3 mons 29 days	Female	Nao preenchido		Sim	1 - NVP	Sim	Negative	Negative	Y			00014-1011
PM3:0053	CS 1 DE MAIO	2 mons	Male	Sim	4 - TARV	Sim	1 - NVP	Sim	Negative	Negative	Y			00024-0212
PM3:0054	CS 1 DE MAIO	1 mon	Female	Sim	4 - TARV	Sim	1 - NVP	Sim	Negative	Negative	Y			00014-1011
PM3:0055	CS 1 DE MAIO	1 mon 4 days	Female	Sim	4 - TARV	Sim	1 - NVP	Sim	Negative	Negative	Y			00024-0212
PM3:0056	CS 1 DE MAIO	5 mons 27 days	Male	Sim	4 - TARV	Sim	1 - NVP	Sim	Positive	Positive	Y	29.8		00014-1011
PM3:0057	CS 1 DE MAIO	1 mon	Female	Sim	4 - TARV	Sim	1 - NVP	Sim	Negative	Negative	Y			00024-0212
PM3:0058	CS 1 DE MAIO	2 mons 3 days	Male	Sim	4 - TARV	Sim	1 - NVP	Sim	Negative	Negative	Y			00014-1011
PM3:0059	CS 1 DE MAIO	1 mon 1 day	Male	Sim	4 - TARV	Sim	1 - NVP	Sim	Negative	Negative	Y			00024-0212
PM3:0061	CS 1 DE MAIO	2 mons 1 day	Female	Sim	4 - TARV	Sim	1 - NVP	Sim	Negative	Negative	Y			00024-0212
PM3:0062	CS 1 DE MAIO	1 mon 5 days	Female	Sim	4 - TARV	Sim	1 - NVP	Sim	Negative	Negative	Y			00014-1011
PM3:0063	CS 1 DE MAIO	2 mons 1 day	Female	Sim	4 - TARV	Sim	1 - NVP	Sim	Negative	Negative	Y			00024-0212
PM3:0064	CS 1 DE MAIO	1 mon	Male	Sim	4 - TARV	Sim	1 - NVP	Sim	Negative	Negative	Y			00024-0212
PM3:0065	CS 1 DE MAIO	1 mon 20 days	Female	Sim	4 - TARV	Sim	1 - NVP	Sim	Negative	Negative	Y			00024-0212
PM3:0066	CS 1 DE MAIO	4 mons 16 days	Male	Sim	4 - TARV	Sim	1 - NVP	Sim	Positive	Positive	Y	MT	Not available	00024-0212
PM3:0067	CS 1 DE MAIO	2 mons 2 days	Female	Sim	4 - TARV	Sim	1 - NVP	Sim	Negative	Negative	Y			00024-0212
PM3:0068	CS 1 DE MAIO	1 mon 4 days	Female	Sim	4 - TARV	Sim	1 - NVP	Sim	Negative	Negative	Y			00014-1011
PM3:0069	CS 1 DE MAIO	1 mon	Female						Negative	No result	DBS misplaced			00024-0212
PM3:0070	CS 1 DE MAIO	1 mon	Female						Negative	No result	DBS misplaced			00014-1011
PM3:0071	CS 1 DE MAIO	5 mons 8 days	Female						Negative	No result	DBS misplaced			00024-0212
PM3:0072	CS 1 DE MAIO	5 mons 11 days	Female						Positive	No result	DBS misplaced			00024-0212
PM3:0073	CS 1 DE MAIO	1 mon 2 days	Female	Sim	4 - TARV	Sim	1 - NVP	Sim	Negative	Negative	Y			00024-0212
PM3:0074	CS 1 DE MAIO	1 mon	Female	Sim	4 - TARV	Sim	1 - NVP	Sim	Negative	Negative	Y			00014-1011
PM3:0075	CS 1 DE MAIO	1 mon 1 day	Male	Sim	4 - TARV	Sim	1 - NVP	Sim	Invalid	Negative	N			00024-0212
PM3:0076	CS 1 DE MAIO	1 mon	Female	Sim	4 - TARV	Sim	1 - NVP	Sim	Negative	Negative	Y			00014-1011
PM3:0077	CS 1 DE MAIO	1 mon	Male	Sim	4 - TARV	Sim	1 - NVP	Nao	Negative	Negative	Y			00024-0212
PM3:0078	CS 1 DE MAIO	1 mon 25 days	Male	Sim	4 - TARV	Sim	1 - NVP	Sim	Negative	Negative	Y			00024-0212
PM3:0079	CS 1 DE MAIO	1 mon	Female	Sim	4 - TARV	Sim	1 - NVP	Sim	Negative	Negative	Y			00024-0212
PM3:0080	CS 1 DE MAIO	1 mon 1 day	Male	Sim	4 - TARV	Sim	1 - NVP	Sim	Negative	Negative	Y			00024-0212
PM3:0081	CS 1 DE MAIO	1 mon 3 days	Female	Sim	4 - TARV	Sim	1 - NVP	Sim	Negative	Negative	Y			00014-1011
PM3:0082	CS 1 DE MAIO	1 mon 7 days	Female	Sim	4 - TARV	Sim	1 - NVP	Sim	Positive	Positive	Y	28.5		00024-0212
PM3:0083	CS 1 DE MAIO	4 mons 3 days	Female	Sim	4 - TARV	Sim	1 - NVP	Sim	Negative	Negative	Y			00014-1011
PM3:0084	CS 1 DE MAIO	1 mon 1 day	Male	Sim	4 - TARV	Sim	1 - NVP	Sim	Negative	Negative	Y			00024-0212
PM3:0085	CS 1 DE MAIO	1 mon	Female	Sim	4 - TARV	Sim	1 - NVP	Sim	Negative	Negative	Y			00014-1011
PM3:0086	CS 1 DE MAIO	1 mon	Male	Nao preenchido		Sim	1 - NVP	Sim	Negative	Negative	Y			00014-1011
PM3:0087	CS 1 DE MAIO	1 mon 1 day	Female	Sim	4 - TARV	Sim	1 - NVP	Sim	Negative	Negative	Y			00024-0212
PM3:0088	CS 1 DE MAIO	1 mon 20 days	Female	Sim	4 - TARV	Sim	1 - NVP	Sim	Negative	Negative	Y			00024-0212
PM3:0089	CS 1 DE MAIO	4 mons 25 days	Female	Sim	4 - TARV	Sim	1 - NVP	Nao preenchido	Negative	Negative	Y			00014-1011
PM3:0090	CS 1 DE MAIO		Female	Sim	4 - TARV	Sim	1 - NVP	Nao preenchido	Negative	Negative	Y			00014-1011
PM3:0091	CS 1 DE MAIO	4 mons	Female	Nao preenchido		Sim	1 - NVP	Nao preenchido	Negative	Negative	Y			00024-0212
PM3:0092	CS 1 DE MAIO	2 mons 2 days	Female	Sim	1,2,3	Sim	1 - NVP	Nao preenchido	Negative	Negative	Y			00014-1011
PM3:0093	CS 1 DE MAIO	3 mons 6 days	Female	Sim	4 - TARV	Sim	1 - NVP	Nao	Negative	Negative	Y			00024-0212
PM3:0094	CS 1 DE MAIO	1 mon	Male	Nao preenchido		Sim	1 - NVP	Nao preenchido	Negative	Negative	Y			00024-0212
PM3:0095	CS 1 DE MAIO	1 mon 2 days	Male	Sim	4 - TARV	Nao preenchido		Nao preenchido	Negative	Negative	Y			00014-1011
PM3:0096	CS 1 DE MAIO	1 mon 24 days	Male	Sim	1,3	Nao preenchido		Nao preenchido	Negative	Negative	Y			00024-0212
PM3:0097	CS 1 DE MAIO	1 mon 2 days	Female	Sim	4 - TARV	Sim	1 - NVP	Nao preenchido	Negative	Negative	Y			00024-0212
PM3:0098	CS 1 DE MAIO	1 mon 2 days	Female	Nao preenchido		Nao preenchido		Nao preenchido	Negative	Negative	Y			00024-0212
PM3:0099	CS 1 DE MAIO	1 mon 3 days	Male	Sim	4 - TARV	Nao preenchido		Nao preenchido	Negative	Negative	Y			00014-1011
PM3:0100	CS 1 DE MAIO	1 mon	Female	Sim	4 - TARV	Nao preenchido		Nao preenchido	Negative	Negative	Y			00024-0212
PM3:0101	CS 1 DE MAIO	1 mon 12 days	Female	Nao preenchido		Nao preenchido		Nao preenchido	Negative	Negative	Y			00024-0212
PM3:0102	CS 1 DE MAIO	3 mons 28 days	Female	Sim	4 - TARV	Nao preenchido		Nao preenchido	Negative	Negative	Y			00014-1011
PM3:0103	CS 1 DE MAIO	1 mon	Female	Sim	4 - TARV	Sim	1 - NVP	Nao preenchido	Negative	Negative	Y			00014-1011
PM3:0104	CS 1 DE MAIO	1 mon 1 day	Female	Sim	4 - TARV	Sim	1 - NVP	Nao preenchido	Negative	Negative	Y			00024-0212
PM3:0105	CS 1 DE MAIO	1 mon 1 day	Female	Sim	4 - TARV	Nao preenchido		Nao preenchido	Negative	Negative	Y			00014-1011
PM3:0106	CS 1 DE MAIO	1 mon	Female	Sim	4 - TARV	Sim	1 - NVP	Nao preenchido	Negative	Negative	Y			00024-0212
PM3:0107	CS 1 DE MAIO	1 mon 14 days	Female	Sim	4 - TARV	Sim	1 - NVP	Sim	Negative	Negative	Y			00014-1011
PM3:0108	CS 1 DE MAIO	1 mon 4 days	Female	Sim	4 - TARV	Sim	1 - NVP	Sim	Negative	Negative	Y			00024-0212
PM3:0109	CS 1 DE MAIO	1 mon 20 days	Male	Sim	4 - TARV	Sim	1 - NVP	Não preenchido	Negative	Negative	Y			00014-1011
PM3:0110	CS 1 DE MAIO	1 mon 17 days	Male	Sim	4 - TARV	Não preenchido		Não	Negative	Negative	Y			00014-1011
PM3:0111	CS 1 DE MAIO	1 mon	Male	Sim	4 - TARV	Não preenchido		Não	Negative	Negative	Y			00024-0212
PM3:0112	CS 1 DE MAIO	1 mon	Male	Sim	4 - TARV	Não preenchido		Não	Negative	Negative	Y			00014-1011
PM3:0113	CS 1 DE MAIO	1 mon	Male	Não preenchido		Sim	1 - NVP	Sim	Negative	Negative	Y			00024-0212
PM3:0114	CS 1 DE MAIO	1 mon	Female	Não preenchido		Sim	1 - NVP	Não preenchido	Negative	Negative	Y			00014-1011
PM3:0115	CS 1 DE MAIO	7 mons 12 days	Female	Sim	1,2,3	Sim	1 - NVP	Sim	Negative	Negative	Y			00014-1011
PM3:0116	CS 1 DE MAIO	1 mon 2 days	Female	Sim	4 - TARV	Sim	1 - NVP	Sim	Negative	Negative	Y			00024-0212
PM3:0117	CS 1 DE MAIO	1 mon 19 days	Male	Sim	4 - TARV	Sim	1 - NVP	Não preenchido	Negative	Negative	Y			00014-1011
PM3:0118	CS 1 DE MAIO	1 mon 15 days	Male	Sim	1,2,3	Não preenchido		Não preenchido	Negative	Negative	Y			00014-1011
PM3:0119	CS 1 DE MAIO	1 mon 4 days	Female	Sim	4 - TARV	Sim	1 - NVP	Não preenchido	Negative	Negative	Y			00024-0212
PM3:0120	CS 1 DE MAIO	1 mon 4 days	Male	Sim	4 - TARV	Nao preenchido		Nao preenchido	Negative	Negative	Y			00014-1011
PM3:0121	CS 1 DE MAIO	1 mon 13 days	Female	Sim	4 - TARV	Nao preenchido		Nao preenchido	Negative	Negative	Y			00014-1011
PM3:0122	CS 1 DE MAIO	1 mon	Female	Sim	4 - TARV	Nao preenchido		Nao preenchido	Negative	Negative	Y			00024-0212
PM3:0123	CS 1 DE MAIO	1 mon	Male	Sim	4 - TARV	Nao preenchido		Nao preenchido	Negative	Negative	Y			00014-1011
PM3:0124	CS 1 DE MAIO	1 mon	Female	Sim	4 - TARV	Nao preenchido		Nao preenchido	Negative	Negative	Y			00024-0212
PM3:0125	CS 1 DE MAIO	1 mon 16 days	Male	Sim	4 - TARV	Nao preenchido		Nao preenchido	Negative	Negative	Y			00014-1011
PM3:0126	CS 1 DE MAIO	1 mon 6 days	Female	Sim	4 - TARV	Sim	1 - NVP	Nao preenchido	Negative	Negative	Y			00024-0212
PM3:0127	CS 1 DE MAIO	1 mon	Male	Nao preenchido		Sim	2 - AZT	Nao preenchido	Negative	Negative	Y			00014-1011
PM3:0128	CS 1 DE MAIO	1 mon 5 days	Female	Sim	4 - TARV	Sim	1 - NVP	Nao preenchido	Negative	Negative	Y			00024-0212
PM3:0129	CS 1 DE MAIO	1 mon	Male	Sim	4 - TARV	Sim	1 - NVP	Sim	Negative	Negative	Y			00014-1011
PM3:0130	CS 1 DE MAIO	1 mon 11 days	Male	Sim	4 - TARV	Sim	1 - NVP	Nao	Negative	Negative	Y			00014-1011
PM3:0131	CS 1 DE MAIO	1 mon 1 day	Male	Sim	4 - TARV	Sim	1 - NVP	Nao preenchido	Negative	Negative	Y			00014-1011
PM3:0132	CS 1 DE MAIO	6 mons 3 days	Male	Nao preenchido		Nao preenchido		Nao preenchido	Negative	Negative	Y			00014-1011
PM3:0133	CS 1 DE MAIO	4 mons 2 days	Female	Sim	4 - TARV	Nao preenchido		Nao preenchido	Negative	Negative	Y			00024-0212
PM3:0134	CS 1 DE MAIO	1 mon 25 days	Female	Sim	4 - TARV	Nao preenchido		Nao preenchido	Negative	Negative	Y			00024-0212
PM3:0135	CS 1 DE MAIO	1 mon	Female	Sim	1 - sD NVP no parto	Nao preenchido		Nao preenchido	Negative	Negative	Y			00014-1011
PM3:0136	CS 1 DE MAIO	1 mon 2 days	Female	Sim	4 - TARV	Nao preenchido		Nao preenchido	Negative	Negative	Y			00014-1011
PM3:0137	CS 1 DE MAIO	6 mons 1 day	Male	Sim	4 - TARV	Nao preenchido		Nao	Negative	Negative	Y			00014-1011
PM3:0138	CS 1 DE MAIO	2 mons	Male	Sim	4 - TARV	Nao preenchido		Sim	Negative	Negative	Y			00024-0212
PM3:0139	CS 1 DE MAIO	1 mon 1 day	Female	Sim	4 - TARV	Sim	1 - NVP	Nao preenchido	Negative	Negative	Y			00024-0212
PM3:0140	CS 1 DE MAIO	1 mon 18 days	Male	Nao preenchido		Nao preenchido		Nao preenchido	Negative	Negative	Y	Resultado enviado diferente. FSR dif da Maquina		00014-1011
PM3:0141	CS 1 DE MAIO	1 mon 2 days	Female	Sim	4 - TARV	Nao preenchido		Nao preenchido	Negative	Negative	Y			00024-0212
PM3:0142	CS 1 DE MAIO	2 mons 3 days	Female	Sim	4 - TARV	Sim	1 - NVP	Nao preenchido	Negative	Negative	Y			00014-1011
PM3:0143	CS 1 DE MAIO	2 mons 1 day	Female	Sim	4 - TARV	Sim	1 - NVP	Nao preenchido	Negative	Negative	Y			00024-0212
PM3:0144	CS 1 DE MAIO	1 mon 5 days	Male	Sim	4 - TARV	Sim	1 - NVP	Nao preenchido	Negative	Negative	Y			00024-0212
PM3:0145	CS 1 DE MAIO	1 mon	Female	Sim	4 - TARV	Sim	1 - NVP	Sim	Negative	Negative	Y			00014-1011
PM3:0146	CS 1 DE MAIO	1 mon 1 day	Male	Sim	4 - TARV	Sim	1 - NVP	Sim	Negative	Negative	Y			00014-1011
PM3:0147	CS 1 DE MAIO	3 mons 17 days	Male	Sim	1 - sD NVP no parto	Nao preenchido		Nao preenchido	Negative	Negative	Y			00024-0212
PM3:0148	CS 1 DE MAIO	1 mon 3 days	Male	Sim	4 - TARV	Nao preenchido		Nao preenchido	Negative	Negative	Y			00024-0212
PM3:0149	CS 1 DE MAIO	1 mon 12 days	Female	Sim	4 - TARV	Nao preenchido		Nao preenchido	Negative	Negative	Y			00014-1011
PM3:0150	CS 1 DE MAIO	1 mon 22 days	Female	Sim	4 - TARV	Nao preenchido		Sim	Negative	Negative	Y			00024-0212
PM3:0151	CS 1 DE MAIO	1 mon 5 days	Female	Sim	4 - TARV	Nao preenchido		Sim	Negative	Negative	Y			00024-0212
PM3:0152	CS 1 DE MAIO	1 mon	Female	Sim	4 - TARV	Nao preenchido		Nao preenchido	Negative	Negative	Y			00024-0212
PM3:0153	CS 1 DE MAIO	2 mons 5 days	Male	Sim	4 - TARV	Sim	1 - NVP	Sim	Negative	Negative	Y			00014-1011
PM3:0154	CS 1 DE MAIO	2 mons 20 days	Female	Sim	1,3	Sim	1 - NVP	Sim	Negative	Negative	Y			00014-1011
PM3:0155	CS 1 DE MAIO	7 mons 11 days	Male	Sim	4 - TARV	Nao preenchido		Sim	Negative	Negative	Y			00024-0212
PM3:0156	CS 1 DE MAIO	4 mons 16 days	Female	Sim	1 - sD NVP no parto	Sim	1 - NVP	Nao preenchido	Positive	Positive	Y	27.6		00014-1011
PM3:0157	CS 1 DE MAIO	1 mon 5 days	Male	Sim	4 - TARV	Sim	1 - NVP	Sim	Negative	Negative	Y			00014-1011
PM3:0158	CS 1 DE MAIO	3 mons 1 day	Male	Sim	1 - sD NVP no parto	Sim	1 - NVP	Nao	Negative	Negative	Y			00014-1011
PM3:0159	CS 1 DE MAIO	1 mon 17 days	Male	Sim	4 - TARV	Nao preenchido		Sim	Negative	Negative	Y			00024-0212
PM3:0160	CS 1 DE MAIO	1 mon	Male	Sim	4 - TARV	Sim	1 - NVP	Nao preenchido	Negative	Negative	Y			00014-1011
PM3:0161	CS 1 DE MAIO	2 mons 10 days	Female	Nao preenchido		Sim	1 - NVP	Nao preenchido	Positive	Positive	Y	25.8		00024-0212
PM3:0162	CS 1 DE MAIO	1 mon 5 days	Male	Sim	4 - TARV	Sim	1 - NVP	Sim	Negative	Negative	Y			00014-1011
PM3:0163	CS 1 DE MAIO	1 mon	Male	Sim	4 - TARV	Sim	1 - NVP	Nao preenchido	Negative	Negative	Y			00014-1011
PM3:0164	CS 1 DE MAIO	2 mons 3 days	Male	Sim	1 - sD NVP no parto	Sim	1 - NVP	Nao preenchido	Negative	Negative	Y			00024-0212
PM3:0165	CS 1 DE MAIO	1 mon 13 days	Male	Nao preenchido		Sim	1 - NVP	Nao preenchido	Negative	Negative	Y			00014-1011
PM3:0166	CS 1 DE MAIO	1 mon 7 days	Female	Sim	4 - TARV	Sim	2 - AZT	Nao	Negative	Negative	Y			00014-1011
PM3:0167	CS 1 DE MAIO	2 mons 2 days	Female	Nao	0 - Nenhum	Sim	1 - NVP	Nao preenchido	Positive	Negative	N			00024-0212
PM3:0168	CS 1 DE MAIO	1 mon 2 days	Female	Sim	4 - TARV	Sim	1 - NVP	Nao	Negative	Negative	Y			00014-1011
PM3:0169	CS 1 DE MAIO	1 mon 17 days	Female	Nao preenchido		Sim	1 - NVP	Nao	Negative	Negative	Y			00014-1011
PM3:0170	CS 1 DE MAIO	1 mon 2 days	Male	Nao preenchido		Sim	1 - NVP	Nao	Negative	Negative	Y			00014-1011
PM3:0171	CS 1 DE MAIO	1 mon 5 days	Female	Nao preenchido		Sim	1 - NVP	Nao	Negative	Negative	Y			00014-1011
PM3:0172	CS 1 DE MAIO	1 mon 6 days	Male	Nao preenchido		Sim	1 - NVP	Nao preenchido	Negative	Negative	Y			00014-1011
PM3:0176	CS 1 DE MAIO	1 mon 2 days	Male	Nao preenchido		Sim	1 - NVP	Nao preenchido	Negative	Negative	Y			00024-0212
PM3:0177	CS 1 DE MAIO	1 mon	Male	Sim	4 - TARV	Nao preenchido		Nao	Negative	Negative	Y			00014-1011
PM3:0178	CS 1 DE MAIO	1 mon 2 days	Female	Sim	4 - TARV	Nao preenchido		Nao preenchido	Negative	Negative	Y			00024-0212
PM3:0179	CS 1 DE MAIO	1 mon	Female	Sim	4 - TARV	Sim	1 - NVP	Nao	Negative	Negative	Y			00014-1011
PM3:0180	CS 1 DE MAIO	1 mon 21 days	Male	Sim	4 - TARV	Sim	1 - NVP	Nao preenchido	Negative	Negative	Y			00024-0212
PM3:0181	CS 1 DE MAIO	2 mons 5 days	Female	Sim	4 - TARV	Sim	1 - NVP	Nao preenchido	Negative	Negative	Y			00014-1011
PM3:0182	CS 1 DE MAIO	1 mon	Female	Nao preenchido		Sim	1 - NVP	Nao	Negative	Negative	Y			00024-0212
PM3:0183	CS 1 DE MAIO	3 mons 9 days	Female	Nao preenchido		Sim	1 - NVP	Nao preenchido	Negative	Negative	Y			00014-1011
PM3:0184	CS 1 DE MAIO	1 mon 10 days	Female	Sim	4 - TARV	Sim	1 - NVP	Nao preenchido	Negative	Negative	Y			00014-1011
PM3:0185	CS 1 DE MAIO	1 mon	Female	Sim	4 - TARV	Sim	1 - NVP	Nao preenchido	Negative	Negative	Y			00024-0212
PM3:0186	CS 1 DE MAIO	1 mon 1 day	Female	Sim	4 - TARV	Sim	1 - NVP	Nao preenchido	Negative	Negative	Y			00024-0212
PM3:0187	CS 1 DE MAIO	1 mon 2 days	Female	Sim	4 - TARV	Sim	1 - NVP	Nao preenchido	Negative	Negative	Y			00014-1011
PM3:0188	CS 1 DE MAIO	1 mon 2 days	Female	Sim	4 - TARV	Sim	1 - NVP	Nao preenchido	Negative	Negative	Y			00024-0212
PM3:0189	CS 1 DE MAIO	1 mon 1 day	Female	Nao preenchido		Sim	1 - NVP	Nao preenchido	Invalid	Negative	N			00014-1011
PM3:0190	CS 1 DE MAIO	1 mon 9 days	Female	Sim	4 - TARV	Sim	1 - NVP	Nao preenchido	Negative	Negative	Y			00024-0212
PM3:0191	CS 1 DE MAIO	1 mon 9 days	Female	Sim	4 - TARV	Sim	1 - NVP	Nao preenchido	Negative	Negative	Y			00024-0212
PM3:0192	CS 1 DE MAIO	1 mon	Female	Nao preenchido		Sim	1 - NVP	Nao preenchido	Negative	Negative	Y			00024-0212
PM3:0193	CS 1 DE MAIO	1 mon	Male	Sim	4 - TARV	Sim	1 - NVP	Nao preenchido	Negative	Negative	Y			00024-0212
PM3:0194	CS 1 DE MAIO	1 mon 2 days	Female	Sim	4 - TARV	Sim	1 - NVP	Nao preenchido	Negative	Negative	Y			00024-0212
PM3:0195	CS 1 DE MAIO	1 mon 2 days	Female	Sim	4 - TARV	Sim	1 - NVP	Nao preenchido	Not Reported	Negative	N			00024-0212
PM3:0196	CS 1 DE MAIO	1 mon 1 day	Male	Sim	4 - TARV	Sim	1 - NVP	Nao preenchido	Negative	Negative	Y			00024-0212
PM3:0197	CS 1 DE MAIO	1 mon 1 day	Female	Sim	1,2	Sim	1 - NVP	Nao preenchido	Positive	Positive	Y	MT	3.911/4.719	00014-1011
PM3:0198	CS 1 DE MAIO	1 mon	Female	Sim	4 - TARV	Sim	1 - NVP	Sim	Negative	Negative	Y			00014-1011
PM3:0199	CS 1 DE MAIO	1 mon 17 days	Female	Sim	4 - TARV	Sim	1 - NVP	Sim	Negative	Negative	Y			00014-1011
PM3:0200	CS 1 DE MAIO	1 mon	Female	Sim	4 - TARV	Sim	1 - NVP	Sim	Negative	new collection request	EID-Convencional missing			00014-1011
PM3:0201	CS 1 DE MAIO	1 mon 5 days	Male	Sim	4 - TARV	Sim	1 - NVP	Nao preenchido	Negative	Negative	Y			00014-1011
PM3:0202	CS 1 DE MAIO	1 mon 4 days	Female	Sim	4 - TARV	Sim	2 - AZT	Sim	Negative	Negative	Y			00014-1011
PM3:0203	CS 1 DE MAIO	1 mon 2 days	Male	Nao preenchido		Sim	1 - NVP	Nao preenchido	Negative	Negative	Y			00025-0212
PM3:0204	CS 1 DE MAIO	1 mon 7 days	Female	Sim	4 - TARV	Sim	1 - NVP	Sim	Negative	Negative	Y			00014-1011
PM3:0205	CS 1 DE MAIO	1 mon 19 days	Male	Sim	4 - TARV	Sim	1 - NVP	Nao preenchido	Negative	Negative	Y			00025-0212
PM3:0206	CS 1 DE MAIO	1 mon	Male	Sim	4 - TARV	Sim	1 - NVP	Sim	Negative	Negative	Y			00025-0212
PM3:0207	CS 1 DE MAIO	1 mon	Male	Nao preenchido		Sim	1 - NVP	Sim	Negative	Negative	Y			00014-1011
PM3:0208	CS 1 DE MAIO	11 mons 1 day	Male	Sim	4 - TARV	Sim	1 - NVP	Sim	Positive	Positive	Y	MT	3.508/3.956	00025-0212
PM3:0209	CS 1 DE MAIO	1 mon 3 days	Male	Sim	4 - TARV	Sim	2 - AZT	Não preenchido	Negative	Negative	Y			00025-0212
PM3:0210	CS 1 DE MAIO	1 mon 1 day	Male	Sim	4 - TARV	Sim	1 - NVP	Sim	Negative	Negative	Y			00025-0212
PM3:0211	CS 1 DE MAIO	2 mons	Female	Nao preenchido		Sim	1 - NVP	Nao preenchido	Negative	Negative	Y			00014-1011
PM3:0212	CS 1 DE MAIO	1 mon 1 day	Male	Sim	4 - TARV	Nao preenchido		Nao preenchido	Negative	Negative	Y			00025-0212
PM3:0213	CS 1 DE MAIO	2 mons 3 days	Male	Sim	4 - TARV	Sim	1 - NVP	Nao preenchido	Negative	new collection request	EID-Convencional missing			00014-1011
PM3:0214	CS 1 DE MAIO	1 mon 2 days	Female	Sim	4 - TARV	Sim	1 - NVP	Sim	Negative	Negative	Y			00025-0212
PM3:0215	CS 1 DE MAIO	1 mon 1 day	Female	Sim	4 - TARV	Sim	1 - NVP	Sim	Negative	Negative	Y			00025-0212
PM3:0216	CS 1 DE MAIO	1 mon 5 days	Female	Sim	4 - TARV	Sim	1 - NVP	Nao preenchido	Negative	Negative	Y			00014-1011
PM3:0217	CS 1 DE MAIO	1 mon	Male	Sim	4 - TARV	Sim	1 - NVP	Nao	Negative	Negative	Y			00025-0212
PM3:0218	CS 1 DE MAIO	1 mon	Male	Sim	4 - TARV	Sim	1 - NVP	Sim	Negative	Negative	Y			00025-0212
PM3:0219	CS 1 DE MAIO	1 mon 26 days	Female	Nao preenchido		Sim	1 - NVP	Sim	Negative	Negative	Y			00025-0212
PM3:0220	CS 1 DE MAIO	10 mons 1 day	Female	Sim	4 - TARV	Sim	1 - NVP	Sim	Positive	Positive	Y	MT	4.435/4.350	00025-0212
PM3:0221	CS 1 DE MAIO	1 mon 1 day	Female	Sim	4 - TARV	Sim	1 - NVP	Sim	Negative	Negative	Y			00014-1011
PM3:0222	CS 1 DE MAIO	1 mon 9 days	Female	Nao preenchido		Sim	1 - NVP	Sim	Negative	Negative	Y			00025-0212
PM3:0223	CS 1 DE MAIO	1 mon 3 days	Female	Nao preenchido		Sim	1 - NVP	Nao	Negative	Negative	Y			00025-0212
PM3:0224	CS 1 DE MAIO	1 mon 3 days	Female	Nao preenchido		Sim	1 - NVP	Nao	Negative	Negative	Y			00014-1011
PM3:0225	CS 1 DE MAIO	1 mon 1 day	Male	Sim	4 - TARV	Sim	1 - NVP	Nao preenchido	Negative	Negative	Y			00025-0212
PM3:0226	CS 1 DE MAIO	1 mon 17 days	Male	Sim	4 - TARV	Sim	1 - NVP	Nao preenchido	Negative	Negative	Y			00025-0212
PM3:0227	CS 1 DE MAIO	1 mon 5 days	Female	Sim	4 - TARV	Sim	1 - NVP	Nao preenchido	Negative	Negative	Y			00025-0212
PM3:0228	CS 1 DE MAIO	1 mon 5 days	Female	Sim	4 - TARV	Sim	1 - NVP	Nao preenchido	Negative	Negative	Y			00025-0212
PM3:0229	CS 1 DE MAIO	9 mons 5 days	Male	Sim	4 - TARV	Sim	1 - NVP	Sim	Negative	Negative	Y			00014-1011
PM3:0230	CS 1 DE MAIO	1 mon	Female	Sim	4 - TARV	Sim	1 - NVP	Sim	Negative	Negative	Y			00014-1011
PM3:0231	CS 1 DE MAIO	1 mon 18 days	Male	Nao preenchido		Sim	1 - NVP	Sim	Negative	Negative	Y			00014-1011
PM3:0232	CS 1 DE MAIO	2 mons 11 days	Male	Nao preenchido		Sim	1 - NVP	Sim	Negative	Negative	Y			00014-1011
PM3:0233	CS 1 DE MAIO	1 mon	Female	Nao preenchido		Sim	1 - NVP	Sim	Negative	Negative	Y			00014-1011
PM3:0234	CS 1 DE MAIO	1 mon 27 days	Female	Sim	4 - TARV	Sim	1 - NVP	Sim	Negative	Negative	Y			00014-1011
PM3:0235	CS 1 DE MAIO	1 mon 19 days	Female	Sim	4 - TARV	Sim	1 - NVP	Sim	Negative	Negative	Y			00014-1011
PM3:0236	CS 1 DE MAIO	4 mons 8 days	Female	Sim	4 - TARV	Nao preenchido		Sim	Negative	Negative	Y			00014-1011
PM3:0237	CS 1 DE MAIO	6 mons 21 days	Male	Sim	4 - TARV	Sim	1 - NVP	Sim	Negative	Negative	Y			00014-1011
PM3:0238	CS 1 DE MAIO	2 mons 8 days	Female						Negative	No result	EID-Convencional em Falta			00014-1011
PM3:0239	CS 1 DE MAIO	1 mon	Male	Nao preenchido		Sim	1 - NVP	Sim	Negative	Negative	Y			00014-1011
PM3:0240	CS 1 DE MAIO	1 mon 3 days	Male	Sim	4 - TARV	Sim	1 - NVP	Sim	Negative	Negative	Y			00014-1011
PM3:0241	CS 1 DE MAIO	1 mon 3 days	Male	Nao preenchido		Sim	1 - NVP	Sim	Negative	Negative	Y			00014-1011
PM3:0242	CS 1 DE MAIO	29 days	Male	Nao preenchido		Sim	1 - NVP	Sim	Negative	Negative	Y			00014-1011
PM3:0243	CS 1 DE MAIO	1 mon	Male	Sim	4 - TARV	Sim	1 - NVP	Sim	Negative	Negative	Y			00014-1011
PM3:0244	CS 1 DE MAIO	1 mon 2 days	Female	Nao preenchido		Sim	1 - NVP	Nao preenchido	Negative	Negative	Y			00014-1011
PM3:0245	CS 1 DE MAIO	1 mon 3 days	Male	Sim	4 - TARV	Sim	1 - NVP	Sim	Negative	Negative	Y			00014-1011
PM3:0246	CS 1 DE MAIO	1 mon 4 days	Male	Nao preenchido		Sim	1 - NVP	Sim	Negative	Negative	Y			00014-1011
PM3:0247	CS 1 DE MAIO	2 mons 4 days	Female	Sim	4 - TARV	Sim	1 - NVP	Sim	Negative	Negative	Y			00014-1011
PM3:0248	CS 1 DE MAIO	1 mon 1 day	Female	Sim	4 - TARV	Sim	1 - NVP	Nao preenchido	Negative	Negative	Y			00014-1011
PM3:0249	CS 1 DE MAIO	1 mon 13 days	Female	Nao preenchido		Sim	1 - NVP	Sim	Negative	Negative	Y			00014-1011
PM3:0250	CS 1 DE MAIO	30 days	Male	Sim	4 - TARV	Sim	1 - NVP	Sim	Negative	Negative	Y			00014-1011
PM3:0252	CS 1 DE MAIO	3 mons 22 days	Male	Sim	4 - TARV	Sim	1 - NVP	Sim	Negative	Negative	Y			00014-1011
PM3:0253	CS 1 DE MAIO	1 mon 7 days	Male	Sim	4 - TARV	Sim	1 - NVP	Sim	Negative	Negative	Y			00014-1011
PM3:0254	CS 1 DE MAIO	30 days	Female	Nao preenchido		Sim	1 - NVP	Sim	Negative	Negative	Y			00014-1011
PM3:0255	CS 1 DE MAIO	2 mons 8 days	Male	Sim	4 - TARV	Sim	1 - NVP	Sim	Negative	Negative	Y			00014-1011
PM3:0256	CS 1 DE MAIO	1 mon	Male	Sim	4 - TARV	Sim	1 - NVP	Sim	Negative	Negative	Y			00014-1011
PM3:0257	CS 1 DE MAIO	2 mons	Female	Sim	4 - TARV	Sim	1 - NVP	Sim	Negative	Negative	Y			00014-1011
PM3:0258	CS 1 DE MAIO	1 mon 7 days	Female	Nao preenchido		Sim	1 - NVP	Sim	Negative	Negative	Y			00014-1011
	Manual testing
